# Supplementary material for: Combined microbiome and metabolome analysis of Dacha and Ercha fermented grains of Fen-flavor Baijiu
Source: Food Chem (Oxf). 2025 Sep 11;11:100298. doi: 10.1016/j.fochms.2025.100298 (PMC12466285; doi:10.1016/j.fochms.2025.100298)
Supplement: Supplementary material 3 — Table S1. Mobile Phase Elution Gradient. Table S2. Mass spectrometry parameters. Table S3. Microbial composition of Dacha and Ercha at the species level. Table S4. Metabolic pathway profile of microbial communities based on HUMAnN2 analysis. Table S5. Annotation of CAZy families with significant differences in relative abundance between Dacha and Ercha. [file mmc3.xlsx]

## Sheet: Table legand
	Table legend
Table S1	Mobile Phase Elution Gradient
Table S2	Mass spectrometry parameters
Table S3	Microbial composition of fermented grains at the species level.
Table S4	Metabolic pathway profile of microbial communities based on HUMAnN2 analysis.
Table S5	Annotation and relative abundance of CAZy families with significant differences in relative abundance between Dacha and Ercha fermented grains.

## Sheet: Table S1
Time （min）	Flow rate （mL/min）	A （%）	B （%）
0	0.4	100	0
0.1	0.4	95	5
2	0.4	75	25
9	0.4	0	100
13	0.4	0	100
13.1	0.4	100	0
16	0.4	100	0

## Sheet: Table S2
Description	parameters
Scan type（m/z）	70-1050
Sheath gas flow rate（arb）	40
Aux gas flow rate（arb）	10
Heater temp（℃）	400
Capillary temp（℃）	320
Spray voltage（+）（V）	3500
Spray voltage（-）（V）	-2800
S-Lens RF Level	50
Normalized collision energy （eV）	20,40,60
Resolution（Full MS）	70000
Resolution（MS2）	17500

## Sheet: Table S3
species	DHSH10	DHSH11	DHSH12	DHSH1	DHSH2	DHSH3	DHSH4	DHSH5	DHSH6	DHSH7	DHSH8	DHSH9	EHSH10	EHSH11	EHSH12	EHSH1	EHSH2	EHSH3	EHSH4	EHSH5	EHSH6	EHSH7	EHSH8	EHSH9
Acetilactobacillus jinshanensis	67.208	73.808	55.266	68.41	62.182	25.267	58.209	67.46	27.192	72.782	55.246	74.628	94.914	97.512	95.966	98.627	97.629	89.025	92.709	94.638	96.345	96.327	83.47	98.79
Lactobacillus acetotolerans	21.506	19.354	29.332	22.923	28.885	3.332	28.357	21.332	4.321	17.004	30.004	18.632	0.012	0.007	0.095	0.002	0.007	0.038	0.016	0.008	0.014	0.003	0.044	0.003
Lactobacillus amylovorus	0.157	0.166	0.231	0.194	0.239	0.021	0.263	0.166	0.025	0.14	0.227	0.168	0	0	0.001	0	0	0.001	0	0	0	0	0.001	0
Lactobacillus amylolyticus	0.139	0.128	0.192	0.151	0.177	0.023	0.187	0.137	0.031	0.111	0.193	0.123	0	0	0.001	0	0	0.001	0	0	0	0	0.001	0
Lactobacillus helveticus	0.104	0.082	0.133	0.096	0.105	0.036	0.117	0.087	0.033	0.058	0.142	0.061	0.001	0	0.001	0	0	0.002	0.001	0.001	0.001	0.001	0.003	0
Lactobacillus kefiranofaciens	0.037	0.029	0.045	0.034	0.042	0.011	0.04	0.033	0.011	0.023	0.049	0.025	0	0	0	0	0	0.001	0	0	0	0	0.001	0
Lactobacillus crispatus	0.012	0.01	0.016	0.01	0.013	0.005	0.013	0.012	0.005	0.008	0.017	0.007	0	0	0	0	0	0	0	0	0	0	0	0
Lactobacillus sp. CBA3606	0.004	0.006	0.007	0.004	0.008	0.013	0.011	0.009	0.01	0.007	0.008	0.004	0	0	0	0	0	0	0	0	0	0	0.001	0
Lactobacillus sp. CBA3605	0.001	0.002	0.003	0.001	0.003	0.007	0.005	0.003	0.005	0.003	0.003	0.002	0	0	0	0	0	0	0	0	0	0	0	0
Lactobacillus sp. 3B(2020)	0.001	0.001	0.002	0.001	0.002	0.006	0.002	0.002	0.005	0.001	0.002	0.001	0	0	0	0	0	0	0	0	0	0	0	0
Lactobacillus sp. IBH004	0	0	0.001	0	0	0.001	0	0	0.001	0	0	0	0	0	0	0	0	0	0	0	0	0	0	0
Lactobacillus sp. PV034	0	0	0.001	0	0	0.001	0.001	0	0.001	0.001	0	0	0	0	0	0	0	0	0	0	0	0	0	0
Lactobacillus johnsonii	0.005	0.003	0.007	0.004	0.004	0.01	0.005	0.004	0.009	0.004	0.006	0.003	0	0	0	0	0	0	0	0	0	0	0	0
Lactobacillus delbrueckii	0.003	0.002	0.005	0.003	0.018	0.014	0.004	0.028	0.013	0.003	0.004	0.002	0.001	0.001	0.001	0	0	0.002	0.001	0.001	0.001	0.001	0.002	0
Lactobacillus apis	0.002	0.002	0.003	0.002	0.003	0.001	0.003	0.002	0.001	0.002	0.003	0.002	0	0	0	0	0	0	0	0	0	0	0	0
Lactobacillus acidophilus	0.002	0.001	0.003	0.002	0.002	0.001	0.002	0.002	0.001	0.001	0.003	0.001	0	0	0	0	0	0	0	0	0	0	0	0
Lactobacillus paragasseri	0.003	0.002	0.004	0.002	0.003	0.002	0.003	0.002	0.001	0.002	0.004	0.001	0	0	0	0	0	0	0	0	0	0	0	0
Lactobacillus gasseri	0.002	0.001	0.003	0.002	0.002	0.004	0.002	0.002	0.003	0.001	0.003	0.001	0	0	0	0	0	0	0	0	0	0	0.001	0
Lactobacillus iners	0.001	0	0.002	0.001	0.001	0.001	0.001	0.001	0.001	0	0.001	0	0	0	0	0	0	0	0	0	0	0	0	0
Lactobacillus panisapium	0.001	0	0.001	0	0	0.002	0.001	0	0.002	0.001	0.001	0	0	0	0	0	0	0	0	0	0	0	0	0
Lactobacillus jensenii	0	0.001	0.001	0	0.001	0.003	0.001	0.001	0.002	0.001	0.001	0	0	0	0	0	0	0	0	0	0	0	0	0
Lactobacillus ultunensis	0	0	0.001	0	0	0.001	0	0	0.001	0	0	0	0	0	0	0	0	0	0	0	0	0	0	0
Lactobacillus taiwanensis	0	0	0	0	0	0.001	0	0	0	0	0	0	0	0	0	0	0	0	0	0	0	0	0	0
Lactobacillus intestinalis	0	0	0	0	0	0.001	0	0	0.001	0	0	0	0	0	0	0	0	0	0	0	0	0	0	0
Lactobacillus kullabergensis	0	0	0	0	0	0.001	0	0	0	0	0	0	0	0	0	0	0	0	0	0	0	0	0	0
Leuconostoc pseudomesenteroides	2.383	0.766	2.998	1.135	0.609	11.561	1.432	1.55	10.523	1.041	1.752	1.143	0.011	0.007	0.009	0.002	0.004	0.017	0.01	0.02	0.004	0.006	0.04	0.002
Leuconostoc falkenbergense	1.09	0.361	1.388	0.521	0.29	5.574	0.697	0.73	5.188	0.493	0.813	0.54	0.004	0.002	0.004	0	0.001	0.005	0.004	0.003	0.001	0.002	0.01	0.001
Leuconostoc mesenteroides	0.265	0.09	0.386	0.127	0.075	1.104	0.163	0.182	0.996	0.115	0.208	0.129	0.007	0.003	0.004	0.001	0.002	0.009	0.006	0.009	0.003	0.005	0.065	0.001
Leuconostoc citreum	0.302	0.106	0.391	0.145	0.088	1.259	0.201	0.211	1.216	0.136	0.222	0.149	0.022	0.008	0.009	0.004	0.006	0.026	0.018	0.022	0.011	0.015	0.117	0.004
Leuconostoc lactis	0.043	0.014	0.055	0.02	0.013	0.206	0.026	0.028	0.18	0.02	0.031	0.021	0.001	0	0	0	0	0.001	0.001	0.001	0	0	0.003	0
Leuconostoc gelidum	0.035	0.014	0.045	0.016	0.011	0.141	0.023	0.028	0.135	0.017	0.027	0.019	0	0	0	0	0	0.001	0	0.001	0	0	0.002	0
Leuconostoc kimchii	0.153	0.048	0.178	0.084	0.052	0.809	0.098	0.097	0.787	0.065	0.124	0.071	0.003	0.001	0.002	0	0.001	0.004	0.003	0.002	0.001	0.002	0.011	0.001
Leuconostoc carnosum	0.027	0.011	0.033	0.013	0.009	0.104	0.019	0.02	0.097	0.013	0.02	0.015	0	0	0	0	0	0.001	0	0	0	0	0.003	0
Leuconostoc sp. LN180020	0.022	0.006	0.029	0.01	0.005	0.089	0.012	0.013	0.093	0.007	0.016	0.01	0.001	0	0	0	0	0.001	0.001	0.001	0	0	0.003	0
Leuconostoc sp. MTCC 10508	0.021	0.008	0.031	0.01	0.006	0.078	0.012	0.014	0.072	0.009	0.016	0.009	0	0	0	0	0	0.001	0	0	0	0	0.001	0
Leuconostoc sp. C2	0.017	0.007	0.03	0.009	0.007	0.085	0.015	0.014	0.083	0.011	0.017	0.011	0	0	0	0	0	0	0	0	0	0	0	0
Leuconostoc suionicum	0.064	0.03	0.095	0.031	0.024	0.288	0.057	0.053	0.271	0.039	0.048	0.039	0	0	0	0	0	0	0	0.001	0	0	0.001	0
Leuconostoc garlicum	0.01	0.003	0.011	0.005	0.002	0.044	0.006	0.006	0.041	0.004	0.007	0.005	0	0	0	0	0	0	0	0	0	0	0.001	0
Levilactobacillus brevis	1.947	1.772	2.222	1.484	1.876	16.351	3.195	1.921	12.578	2.899	3.58	1.165	0.096	0.039	0.092	0.02	0.041	0.174	0.09	0.108	0.072	0.056	0.309	0.023
Levilactobacillus suantsaii	0.003	0.003	0.005	0.003	0.004	0.022	0.006	0.004	0.019	0.005	0.006	0.003	0.002	0	0.001	0	0	0.003	0.003	0.002	0.001	0.001	0.006	0
Levilactobacillus zymae	0.002	0.002	0.003	0.001	0.002	0.016	0.004	0.003	0.015	0.003	0.003	0.002	0.004	0.001	0.001	0.001	0.001	0.007	0.007	0.003	0.002	0.002	0.01	0.001
Levilactobacillus koreensis	0.001	0.001	0.002	0.001	0.002	0.011	0.002	0.002	0.008	0.002	0.002	0.001	0.002	0.001	0.001	0.001	0.001	0.003	0.003	0.002	0.001	0.001	0.005	0
Lactiplantibacillus plantarum	1.179	1.271	2.495	1.151	1.877	12.504	2.645	2.193	8.872	1.972	2.873	1.027	0.432	0.141	0.321	0.063	0.112	0.553	0.318	0.335	0.255	0.217	1.76	0.089
Lactiplantibacillus pentosus	0.072	0.056	0.102	0.065	0.086	0.838	0.071	0.202	1.08	0.063	0.149	0.064	0.005	0.002	0.004	0.001	0.002	0.008	0.004	0.005	0.003	0.003	0.021	0.001
Lactiplantibacillus argentoratensis	0.1	0.189	0.248	0.104	0.314	1.739	0.463	0.362	1.09	0.317	0.296	0.143	0.011	0.005	0.007	0.002	0.005	0.016	0.009	0.014	0.006	0.005	0.025	0.003
Lactiplantibacillus paraplantarum	0.007	0.009	0.016	0.007	0.013	0.084	0.021	0.016	0.055	0.016	0.019	0.007	0.002	0.001	0.002	0	0	0.003	0.002	0.002	0.001	0.001	0.007	0
Weissella paramesenteroides	0.728	0.18	0.41	0.717	0.519	2.137	0.316	0.546	3.332	0.289	0.479	0.364	0.056	0.024	0.046	0.006	0.022	0.091	0.045	0.045	0.032	0.03	0.117	0.015
Weissella cibaria	0.052	0.011	0.063	0.027	0.016	0.252	0.023	0.023	0.315	0.015	0.03	0.013	0.034	0.013	0.018	0.006	0.008	0.044	0.037	0.031	0.022	0.024	0.201	0.007
Weissella hellenica	0.024	0.008	0.016	0.023	0.017	0.073	0.012	0.019	0.104	0.011	0.017	0.013	0.002	0.001	0.001	0	0.001	0.003	0.002	0.002	0.001	0.001	0.006	0.001
Weissella jogaejeotgali	0.017	0.007	0.011	0.017	0.015	0.053	0.011	0.016	0.079	0.011	0.014	0.01	0.008	0.004	0.004	0.001	0.002	0.009	0.007	0.007	0.004	0.004	0.011	0.002
Weissella confusa	0.013	0.003	0.019	0.006	0.004	0.075	0.006	0.006	0.081	0.005	0.006	0.003	0.011	0.003	0.003	0.002	0.002	0.013	0.009	0.01	0.005	0.005	0.028	0.002
Weissella viridescens	0.012	0.002	0.011	0.003	0.002	0.072	0.004	0.005	0.08	0.003	0.005	0.005	0.001	0.001	0	0	0	0.001	0	0.001	0.001	0	0	0
Weissella soli	0.002	0.001	0.002	0.001	0.001	0.009	0.001	0.001	0.009	0.001	0.002	0.001	0	0	0	0	0	0	0	0	0	0	0.001	0
Weissella koreensis	0.002	0.001	0.002	0.001	0.001	0.007	0.001	0.001	0.007	0.001	0.002	0.001	0	0	0	0	0	0	0	0	0	0	0	0
Weissella diestrammenae	0	0	0.001	0	0.001	0.003	0.001	0.001	0.002	0.001	0.001	0	0	0	0	0	0	0	0	0	0	0	0	0
Weissella coleopterorum	0	0	0	0	0	0.001	0	0	0.001	0	0.001	0	0	0	0	0	0	0	0	0	0	0	0	0
Companilactobacillus paralimentarius	0.403	0.096	0.376	0.255	0.078	0.444	0.114	0.115	0.484	0.077	0.356	0.078	0.045	0.028	0.018	0.004	0.007	0.04	0.023	0.026	0.024	0.018	0.196	0.006
Companilactobacillus alimentarius	0.018	0.004	0.012	0.008	0.007	0.014	0.005	0.01	0.02	0.004	0.01	0.007	0.001	0	0	0	0	0.001	0.001	0.001	0	0.001	0.004	0
Companilactobacillus allii	0.01	0.011	0.01	0.011	0.01	0.009	0.01	0.011	0.008	0.011	0.01	0.01	0.011	0.012	0.011	0.009	0.011	0.01	0.011	0.01	0.011	0.012	0.011	0.012
Companilactobacillus zhachilii	0.008	0.005	0.011	0.006	0.004	0.034	0.009	0.005	0.037	0.007	0.011	0.004	0.063	0.025	0.022	0.007	0.011	0.112	0.054	0.066	0.024	0.038	0.23	0.019
Companilactobacillus crustorum	0.008	0.005	0.012	0.005	0.005	0.026	0.006	0.006	0.022	0.005	0.012	0.004	0.002	0.001	0.001	0	0	0.002	0.001	0.001	0.001	0.001	0.006	0
Companilactobacillus futsaii	0.006	0.003	0.007	0.004	0.003	0.015	0.005	0.004	0.015	0.004	0.007	0.003	0.005	0.002	0.002	0.001	0.001	0.009	0.005	0.004	0.002	0.003	0.017	0.001
Companilactobacillus farciminis	0.004	0.003	0.006	0.003	0.004	0.019	0.006	0.003	0.03	0.004	0.006	0.002	0.041	0.013	0.014	0.005	0.017	0.093	0.048	0.029	0.017	0.025	0.112	0.009
Companilactobacillus pabuli	0.002	0.001	0.002	0.001	0.001	0.005	0.002	0.001	0.005	0.002	0.002	0.001	0.005	0.001	0.001	0	0.001	0.009	0.003	0.004	0.002	0.002	0.022	0.001
Companilactobacillus heilongjiangensis	0.001	0.001	0.002	0.001	0.001	0.007	0.002	0.001	0.003	0.001	0.002	0.001	0.007	0.003	0.004	0.001	0.001	0.011	0.004	0.008	0.005	0.003	0.017	0.001
Companilactobacillus ginsenosidimutans	0.001	0.001	0.001	0	0.001	0.003	0.001	0.001	0.002	0.001	0.001	0	0	0	0	0	0	0	0	0	0	0	0	0
Pediococcus pentosaceus	0.309	0.085	0.221	0.176	0.219	0.954	0.163	0.253	1.49	0.138	0.241	0.132	0.134	0.06	0.124	0.013	0.046	0.231	0.138	0.134	0.071	0.074	0.934	0.036
Pediococcus acidilactici	0.083	0.037	0.061	0.056	0.084	0.33	0.045	0.091	0.441	0.046	0.066	0.044	0.041	0.026	0.042	0.007	0.017	0.094	0.052	0.046	0.035	0.035	0.188	0.011
Pediococcus damnosus	0.015	0.028	0.042	0.014	0.031	0.118	0.068	0.035	0.071	0.05	0.038	0.019	0.001	0	0.001	0	0	0.002	0.001	0.001	0.001	0.001	0.004	0
Pediococcus inopinatus	0.014	0.028	0.038	0.014	0.032	0.107	0.067	0.033	0.063	0.049	0.039	0.02	0.001	0	0.001	0	0	0.001	0.001	0.001	0	0	0.002	0
Pediococcus claussenii	0.005	0.005	0.007	0.003	0.006	0.024	0.01	0.007	0.016	0.007	0.009	0.004	0.002	0.001	0.002	0	0.001	0.003	0.002	0.002	0.001	0.002	0.006	0.001
Lacticaseibacillus manihotivorans	0.19	0.244	0.734	0.123	0.177	1.607	0.57	0.205	1.793	0.477	0.338	0.122	0.005	0.002	0.003	0.001	0	0.005	0.003	0.005	0.003	0.002	0.009	0.001
Lacticaseibacillus paracasei	0.096	0.062	0.205	0.082	0.082	0.48	0.119	0.088	0.402	0.094	0.151	0.054	0.008	0.003	0.005	0.001	0.002	0.013	0.005	0.007	0.004	0.005	0.026	0.002
Lacticaseibacillus rhamnosus	0.007	0.006	0.011	0.005	0.008	0.032	0.009	0.009	0.031	0.007	0.01	0.005	0.001	0	0.001	0	0	0.002	0.001	0.001	0.001	0.001	0.004	0
Lacticaseibacillus casei	0.002	0.001	0.003	0.001	0.002	0.013	0.002	0.002	0.01	0.002	0.003	0.001	0	0	0	0	0	0	0	0	0	0	0.001	0
Lacticaseibacillus chiayiensis	0.001	0.001	0.003	0.001	0.001	0.01	0.002	0.001	0.008	0.001	0.002	0.001	0	0	0	0	0	0	0	0	0	0	0	0
Lacticaseibacillus zeae	0.001	0	0.001	0	0.001	0.006	0.001	0.001	0.005	0.001	0.001	0.001	0	0	0	0	0	0	0	0	0	0	0	0
Lentilactobacillus buchneri	0.121	0.105	0.157	0.101	0.243	0.691	0.171	0.191	0.475	0.189	0.236	0.13	0.002	0.001	0.002	0	0	0.004	0.005	0.002	0.003	0.001	0.011	0.001
Lentilactobacillus hilgardii	0.083	0.072	0.094	0.072	0.19	0.199	0.113	0.124	0.149	0.127	0.154	0.081	0.001	0	0.001	0	0	0.001	0.001	0.001	0.001	0.001	0.002	0.001
Lentilactobacillus parabuchneri	0.031	0.028	0.074	0.028	0.052	0.223	0.058	0.04	0.145	0.063	0.067	0.022	0.001	0.001	0.001	0	0	0.003	0.001	0.003	0.001	0.001	0.004	0
Lentilactobacillus kefiri	0.01	0.013	0.021	0.009	0.027	0.036	0.019	0.021	0.025	0.019	0.018	0.014	0	0	0	0	0	0.001	0	0.001	0	0	0.002	0
Lentilactobacillus laojiaonis	0.001	0.001	0.002	0.001	0.001	0.004	0.002	0.001	0.002	0.002	0.001	0.001	0.001	0.001	0.001	0.001	0	0.001	0.001	0	0.001	0	0	0.001
Lentilactobacillus curieae	0.001	0.001	0.002	0.001	0.002	0.005	0.002	0.002	0.004	0.002	0.002	0.001	0	0	0	0	0	0	0	0	0	0	0	0
Loigolactobacillus coryniformis	0.226	0.139	0.304	0.285	0.23	1.318	0.271	0.356	1.5	0.182	0.236	0.203	0.002	0.001	0.002	0	0	0.002	0.001	0.002	0.001	0.001	0.005	0
Loigolactobacillus backii	0.011	0.01	0.018	0.009	0.012	0.055	0.018	0.016	0.047	0.015	0.019	0.009	0.001	0	0.001	0	0	0.001	0.001	0.001	0.001	0.001	0.005	0
Loigolactobacillus bifermentans	0.005	0.004	0.027	0.004	0.003	0.03	0.006	0.005	0.04	0.007	0.009	0.003	0	0	0	0	0	0	0	0	0	0	0.001	0
Limosilactobacillus fermentum	0.026	0.023	0.053	0.021	0.034	0.136	0.041	0.041	0.118	0.035	0.045	0.019	0.006	0.003	0.006	0.001	0.002	0.01	0.006	0.006	0.004	0.004	0.017	0.001
Limosilactobacillus reuteri	0.005	0.006	0.012	0.004	0.008	0.026	0.01	0.009	0.023	0.009	0.01	0.004	0.001	0	0.001	0	0	0.001	0.001	0.001	0	0	0.002	0
Limosilactobacillus pontis	0.004	0.005	0.018	0.004	0.012	0.036	0.004	0.012	0.039	0.01	0.01	0.002	0.004	0.003	0.006	0.001	0.001	0.009	0.004	0.006	0.003	0.008	0.007	0.001
Limosilactobacillus panis	0.003	0.005	0.026	0.002	0.009	0.029	0.003	0.024	0.02	0.007	0.009	0.002	0.002	0	0.001	0	0	0.018	0.012	0.001	0.001	0	0.004	0
Limosilactobacillus gastricus	0.001	0.002	0.003	0.001	0.002	0.006	0.003	0.002	0.005	0.002	0.003	0.001	0	0	0	0	0	0	0	0	0	0	0	0
Limosilactobacillus mucosae	0.001	0.001	0.003	0.001	0.002	0.008	0.002	0.002	0.007	0.002	0.002	0.001	0	0	0	0	0	0.001	0.001	0.001	0	0	0.001	0
Limosilactobacillus frumenti	0.001	0.001	0.003	0.001	0.002	0.007	0.002	0.002	0.005	0.002	0.002	0.001	0	0	0	0	0	0	0	0	0	0	0	0
Limosilactobacillus vaginalis	0.001	0.001	0.002	0.001	0.002	0.007	0.002	0.002	0.005	0.002	0.002	0.001	0	0	0	0	0	0	0	0	0	0	0	0
Limosilactobacillus oris	0.001	0.001	0.002	0.001	0.001	0.004	0.001	0.001	0.003	0.001	0.001	0.001	0	0	0	0	0	0	0	0	0	0	0	0
Latilactobacillus curvatus	0.021	0.015	0.028	0.016	0.018	0.115	0.028	0.022	0.096	0.023	0.031	0.013	0.006	0.002	0.003	0.001	0.001	0.007	0.004	0.004	0.003	0.003	0.014	0.002
Latilactobacillus sakei	0.016	0.013	0.023	0.012	0.016	0.082	0.022	0.02	0.073	0.019	0.023	0.012	0.003	0.001	0.002	0	0.001	0.004	0.002	0.003	0.002	0.002	0.011	0.001
Latilactobacillus fuchuensis	0	0.001	0.001	0.001	0.001	0.005	0.001	0.001	0.004	0.001	0.001	0.001	0	0	0	0	0	0	0	0	0	0	0	0
Latilactobacillus graminis	0	0.001	0.001	0	0.001	0.003	0.001	0.001	0.002	0.001	0.001	0	0	0	0	0	0	0	0	0	0	0	0	0
Liquorilactobacillus nagelii	0.015	0.016	0.016	0.015	0.016	0.023	0.019	0.017	0.019	0.018	0.018	0.016	0.014	0.015	0.015	0.011	0.014	0.013	0.015	0.013	0.014	0.015	0.014	0.016
Liquorilactobacillus hordei	0.015	0.007	0.04	0.01	0.007	0.079	0.012	0.011	0.06	0.011	0.019	0.007	0	0	0	0	0	0.001	0	0	0	0	0.001	0
Liquorilactobacillus mali	0.002	0.001	0.003	0.001	0.002	0.007	0.002	0.002	0.007	0.002	0.003	0.001	0	0	0	0	0	0	0	0	0	0	0.001	0
Secundilactobacillus paracollinoides	0.02	0.021	0.024	0.018	0.023	0.048	0.029	0.025	0.043	0.028	0.024	0.019	0.015	0.017	0.015	0.013	0.014	0.014	0.017	0.014	0.015	0.015	0.015	0.017
Secundilactobacillus malefermentans	0.003	0.003	0.005	0.002	0.004	0.015	0.006	0.004	0.011	0.005	0.006	0.002	0	0	0	0	0	0	0.001	0	0	0	0.001	0
Paucilactobacillus hokkaidonensis	0.009	0.011	0.022	0.007	0.017	0.063	0.018	0.018	0.048	0.016	0.022	0.01	0	0	0	0	0	0	0	0	0	0	0.001	0
Paucilactobacillus nenjiangensis	0.008	0.011	0.032	0.006	0.013	0.067	0.02	0.014	0.05	0.022	0.021	0.008	0	0	0	0	0	0.001	0	0	0	0	0.001	0
Paucilactobacillus oligofermentans	0.002	0.003	0.006	0.002	0.006	0.017	0.005	0.006	0.014	0.005	0.007	0.003	0.001	0	0	0	0	0.001	0.001	0.001	0	0	0.002	0
Lapidilactobacillus dextrinicus	0.007	0.003	0.007	0.009	0.006	0.043	0.006	0.006	0.046	0.005	0.008	0.005	0	0	0	0	0	0	0	0	0	0	0	0
Ligilactobacillus acidipiscis	0.002	0.002	0.004	0.002	0.003	0.014	0.004	0.003	0.013	0.003	0.004	0.002	0.002	0.001	0.004	0	0.002	0.002	0.001	0.002	0.001	0.001	0.012	0
Ligilactobacillus salivarius	0.001	0.002	0.003	0.001	0.003	0.009	0.004	0.003	0.008	0.003	0.004	0.002	0	0	0	0	0	0	0	0	0	0	0.001	0
Ligilactobacillus agilis	0.001	0.001	0.002	0	0.001	0.006	0.002	0.001	0.004	0.002	0.002	0.001	0	0	0	0	0	0	0	0	0	0	0	0
Ligilactobacillus murinus	0	0	0.001	0	0.001	0.002	0.001	0.001	0.002	0.001	0	0	0	0	0	0	0	0	0	0	0	0	0	0
Ligilactobacillus ruminis	0	0	0.001	0	0	0.002	0.001	0.001	0.002	0.001	0.001	0	0	0	0	0	0	0	0	0	0	0	0	0
Ligilactobacillus saerimneri	0	0	0.001	0	0.001	0.002	0.001	0.001	0.001	0	0	0	0	0	0	0	0	0	0	0	0	0	0	0
Ligilactobacillus animalis	0	0	0.001	0	0	0.002	0.001	0	0.002	0.001	0	0	0	0	0	0	0	0	0	0	0	0	0	0
Furfurilactobacillus rossiae	0.005	0.005	0.008	0.005	0.008	0.031	0.009	0.007	0.026	0.007	0.008	0.004	0.003	0.001	0.002	0.001	0.002	0.005	0.004	0.004	0.004	0.002	0.033	0.001
Fructilactobacillus sanfranciscensis	0.003	0.003	0.006	0.002	0.003	0.016	0.006	0.004	0.012	0.005	0.005	0.002	0	0	0	0	0	0	0	0	0	0	0.001	0
Fructilactobacillus sp. KI11_C11	0	0	0.001	0	0.001	0.004	0.001	0.001	0.003	0.001	0.001	0	0	0	0	0	0	0	0	0	0	0	0	0
Fructilactobacillus sp. KI16_H9	0	0	0	0	0	0.002	0.001	0	0.002	0	0.001	0	0	0	0	0	0	0	0	0	0	0	0	0
Fructilactobacillus lindneri	0	0.001	0.001	0	0.001	0.004	0.001	0.001	0.003	0.001	0.001	0.001	0	0	0	0	0	0	0	0	0	0	0	0
Fructilactobacillus ixorae	0	0	0.001	0	0.001	0.002	0.001	0.001	0.002	0.001	0.001	0	0	0	0	0	0	0	0	0	0	0	0	0
Fructilactobacillus fructivorans	0	0	0.001	0	0.001	0.002	0.001	0.001	0.002	0.001	0.001	0	0	0	0	0	0	0	0	0	0	0	0	0
Oenococcus sp. UCMA 16435	0.002	0.001	0.002	0.001	0.001	0.004	0.002	0.001	0.004	0.001	0.002	0.001	0	0	0	0	0	0	0	0	0	0	0	0
Oenococcus kitaharae	0.001	0.001	0.004	0.001	0.001	0.009	0.001	0.001	0.006	0.001	0.002	0.001	0	0	0	0	0	0	0	0	0	0	0	0
Oenococcus oeni	0.001	0.001	0.001	0.001	0.001	0.005	0.002	0.002	0.003	0.001	0.002	0.001	0	0	0	0	0	0	0	0	0	0	0.001	0
Schleiferilactobacillus harbinensis	0.002	0.002	0.005	0.003	0.002	0.025	0.004	0.003	0.018	0.004	0.004	0.002	0	0	0	0	0	0.001	0	0.001	0	0	0.001	0
Amylolactobacillus amylophilus	0.002	0.002	0.004	0.002	0.003	0.017	0.004	0.004	0.014	0.003	0.004	0.002	0	0	0	0	0	0	0	0	0	0	0	0
Apilactobacillus kunkeei	0.001	0.001	0.001	0	0.001	0.004	0.002	0.001	0.004	0.001	0.001	0.001	0	0	0	0	0	0	0	0	0	0	0	0
Apilactobacillus apisilvae	0	0	0.001	0	0.001	0.004	0.001	0.001	0.002	0.001	0.001	0	0	0	0	0	0	0	0	0	0	0	0	0
Apilactobacillus bombintestini	0	0	0.001	0	0.001	0.002	0.001	0.001	0.001	0	0	0	0	0	0	0	0	0	0	0	0	0	0	0
Apilactobacillus apinorum	0	0	0	0	0	0.001	0.001	0.001	0.001	0.001	0.001	0	0	0	0	0	0	0	0	0	0	0	0	0
Bombilactobacillus bombi	0	0	0	0	0	0.001	0.001	0	0.001	0	0	0	0	0	0	0	0	0	0	0	0	0	0	0
Bombilactobacillus thymidiniphilus	0	0	0.001	0	0	0.002	0.001	0.001	0.002	0	0.001	0	0	0	0	0	0	0	0	0	0	0	0	0
Bombilactobacillus folatiphilus	0	0	0	0	0	0.001	0	0	0.001	0	0	0	0	0	0	0	0	0	0	0	0	0	0	0
Nicolia spurrieriana	0	0.001	0.001	0	0.001	0.003	0.001	0.001	0.002	0.001	0.001	0	0	0	0	0	0	0	0	0	0	0	0	0
Periweissella cryptocerci	0	0	0.001	0	0.001	0.003	0.001	0.001	0.003	0.001	0.001	0	0	0	0	0	0	0	0	0	0	0	0	0
Fructobacillus sp. KI3_B9	0	0	0	0	0	0.001	0	0	0.001	0	0	0	0	0	0	0	0	0	0	0	0	0	0	0
Lactococcus lactis	0.055	0.011	0.138	0.013	0.008	0.403	0.027	0.018	0.242	0.017	0.035	0.013	0.005	0.002	0.002	0	0.001	0.005	0.003	0.005	0.002	0.002	0.018	0.001
Lactococcus taiwanensis	0.005	0	0.003	0.001	0	0.027	0.001	0.001	0.034	0	0.001	0	0	0	0	0	0	0	0	0.001	0	0	0.001	0
Lactococcus cremoris	0.005	0.001	0.007	0.002	0.002	0.024	0.003	0.003	0.019	0.002	0.003	0.002	0.001	0.001	0.001	0	0	0.002	0.001	0.002	0.001	0.001	0.006	0
Lactococcus garvieae	0.001	0	0.001	0.001	0	0.004	0.001	0.001	0.004	0	0.001	0	0.001	0	0	0	0	0.001	0.001	0.001	0	0	0.002	0
Lactococcus raffinolactis	0.001	0	0.002	0	0.001	0.004	0.001	0.001	0.003	0.001	0.001	0.001	0	0	0	0	0	0	0	0	0	0	0	0
Lactococcus piscium	0.001	0	0.001	0.001	0	0.004	0.001	0	0.003	0	0.001	0	0	0	0	0	0	0	0	0	0	0	0.001	0
Streptococcus thermophilus	0.002	0.001	0.002	0.001	0.002	0.009	0.002	0.002	0.008	0.002	0.002	0.001	0	0	0	0	0	0	0	0	0	0	0.001	0
Streptococcus dysgalactiae	0.002	0.001	0.003	0.001	0.001	0.01	0.002	0.001	0.008	0.002	0.002	0.001	0	0	0	0	0	0	0	0	0	0	0	0
Streptococcus oralis	0	0	0.001	0	0.001	0.002	0.001	0.001	0.002	0.001	0	0	0	0	0	0	0	0	0	0	0	0	0	0
Streptococcus parauberis	0	0	0	0	0	0.001	0	0	0.001	0	0	0	0	0	0	0	0	0	0	0	0	0	0	0
Streptococcus suis	0	0	0.001	0	0.001	0.002	0.001	0.001	0.002	0.001	0.001	0	0	0	0	0	0	0	0	0	0	0	0	0
Streptococcus gallolyticus	0	0	0	0	0.001	0.001	0.001	0.002	0.001	0	0	0	0	0	0	0	0	0	0	0	0	0	0	0
Streptococcus halichoeri	0	0	0	0	0	0.001	0	0	0.001	0	0	0	0	0	0	0	0	0	0	0	0	0	0	0
Streptococcus pneumoniae	0	0	0.001	0	0	0.001	0	0	0.001	0	0	0	0	0	0	0	0	0	0	0	0	0	0	0
Enterococcus faecalis	0.002	0.002	0.003	0.002	0.003	0.007	0.002	0.003	0.008	0.002	0.003	0.002	0.001	0.001	0.001	0	0	0.001	0.005	0.001	0.001	0.001	0.002	0
Enterococcus faecium	0.002	0.002	0.003	0.001	0.002	0.008	0.005	0.003	0.008	0.003	0.003	0.002	0.002	0.001	0.001	0	0	0.002	0.001	0.001	0.001	0.001	0.005	0
Enterococcus durans	0	0	0.001	0.001	0.001	0.003	0.001	0.001	0.003	0.001	0.001	0	0	0	0	0	0	0	0	0	0	0	0	0
Enterococcus gallinarum	0.001	0	0.001	0.001	0	0.003	0	0	0.003	0	0.001	0	0	0	0	0	0	0	0	0	0	0	0	0
Enterococcus avium	0	0	0.001	0	0.001	0.002	0.001	0.001	0.001	0.001	0.001	0	0.001	0	0	0	0	0	0	0	0	0	0	0
Enterococcus raffinosus	0	0	0.001	0	0.001	0.002	0.001	0	0.001	0.001	0.001	0	0	0	0	0	0	0	0	0	0	0	0	0
Enterococcus italicus	0	0	0	0	0	0.001	0	0	0.001	0	0	0	0	0	0	0	0	0	0	0	0	0	0	0
Enterococcus saigonensis	0	0	0.001	0	0	0.002	0.001	0	0.002	0.001	0.001	0	0	0	0	0	0	0	0	0	0	0	0	0
Enterococcus casseliflavus	0	0	0.001	0	0.001	0.003	0.001	0.001	0.002	0.001	0.001	0.001	0	0	0	0	0	0.001	0	0.001	0	0	0.001	0
Enterococcus rotai	0	0	0	0	0	0.001	0.001	0	0.001	0	0	0	0	0	0	0	0	0	0	0	0	0	0	0
Enterococcus cecorum	0	0	0	0	0	0.002	0.001	0	0.001	0	0	0	0	0	0	0	0	0	0	0	0	0	0	0
Enterococcus mundtii	0	0	0	0	0	0.002	0.001	0	0.001	0	0	0	0	0	0	0	0	0	0	0	0	0	0.001	0
Enterococcus lactis	0.001	0	0	0	0	0.007	0.001	0	0.008	0	0	0	0	0	0	0	0	0	0	0	0	0	0	0
Enterococcus thailandicus	0	0	0	0	0	0.001	0	0	0.001	0	0	0	0	0	0	0	0	0	0	0	0	0	0	0
Enterococcus hirae	0	0	0	0	0	0.002	0.001	0	0.001	0	0.001	0	0	0	0	0	0	0	0	0	0	0	0	0
Tetragenococcus halophilus	0.001	0.001	0.001	0.001	0.001	0.006	0.002	0.001	0.006	0.002	0.002	0.001	0	0	0	0	0	0	0	0	0	0	0	0
Vagococcus carniphilus	0	0	0.001	0	0	0.001	0	0	0.001	0	0	0	0	0	0	0	0	0	0	0	0	0	0	0
Vagococcus fluvialis	0	0	0	0	0	0.001	0	0	0.001	0	0	0	0	0	0	0	0	0	0	0	0	0	0	0
Vagococcus teuberi	0	0	0	0	0	0	0	0	0.001	0	0	0	0	0	0	0	0	0	0	0	0	0	0	0
Vagococcus lutrae	0	0	0	0	0	0.001	0	0	0.001	0	0	0	0	0	0	0	0	0	0	0	0	0	0	0
Vagococcus penaei	0	0	0	0	0	0.001	0	0	0.001	0	0	0	0	0	0	0	0	0	0	0	0	0	0	0
Vagococcus zengguangii	0	0	0	0	0	0	0	0	0	0	0	0	0	0	0	0	0	0	0	0	0	0	0	0
Melissococcus plutonius	0	0	0.001	0	0	0.002	0.001	0	0.002	0	0.001	0	0	0	0	0	0	0	0	0	0	0	0	0
Carnobacterium divergens	0	0	0	0	0	0.001	0.001	0	0.001	0	0	0	0	0	0	0	0	0	0	0	0	0	0	0
Dolosigranulum pigrum	0	0	0	0	0	0.001	0	0	0.001	0	0	0	0	0	0	0	0	0	0	0	0	0	0	0
Aerococcus urinaeequi	0	0	0	0	0	0.001	0	0	0.001	0	0	0	0	0	0	0	0	0	0	0	0	0	0	0
Bacillus licheniformis	0.011	0.012	0.013	0.21	0.042	0.078	0.045	0.023	0.083	0.021	0.057	0.009	0.793	0.373	0.673	0.146	0.439	1.895	2.008	1.007	0.715	0.931	2.554	0.187
Bacillus paralicheniformis	0.001	0.001	0.001	0.017	0.004	0.009	0.005	0.002	0.014	0.002	0.006	0.001	0.07	0.035	0.056	0.012	0.038	0.166	0.166	0.084	0.064	0.081	0.211	0.017
Bacillus subtilis	0.002	0.004	0.004	0.003	0.013	0.009	0.003	0.028	0.013	0.001	0.003	0.001	0.013	0.008	0.009	0.001	0.003	0.021	0.015	0.01	0.006	0.006	0.03	0.003
Bacillus cereus	0.001	0.003	0.005	0.005	0.007	0.099	0.014	0.004	0.39	0.003	0.007	0.004	0.006	0.004	0.004	0	0.007	0.014	0.007	0.005	0.003	0.007	0.065	0.004
Bacillus mycoides	0	0	0	0	0.001	0.006	0.001	0.001	0.021	0	0.001	0	0	0	0	0	0	0.001	0.001	0.001	0	0	0.005	0
Bacillus thuringiensis	0.003	0	0.002	0	0.004	0.013	0.013	0.003	0.026	0.001	0.009	0	0.032	0.033	0.035	0	0.001	0.014	0.009	0.007	0.003	0.001	0.079	0
Bacillus glycinifermentans	0	0	0	0.002	0.001	0.002	0.001	0	0.002	0	0.001	0	0.01	0.005	0.009	0.001	0.005	0.025	0.024	0.013	0.009	0.013	0.033	0.002
Priestia megaterium	0.001	0.001	0.001	0.001	0.001	0.005	0.001	0.001	0.008	0.001	0.001	0.001	0.001	0.001	0.001	0	0	0.001	0.001	0.001	0.001	0.001	0.004	0
Weizmannia coagulans	0.001	0	0.001	0.001	0.01	0.004	0.001	0.018	0.003	0	0.001	0	0	0	0	0	0	0	0	0	0	0	0.001	0
Alkalihalobacillus clausii	0	0	0.001	0	0	0.002	0	0	0.002	0	0.001	0	0.001	0	0.001	0	0	0.001	0.001	0.001	0.001	0	0.002	0
Anoxybacillus sp. PDR2	0	0	0.001	0	0	0.002	0	0	0.002	0	0	0	0	0	0	0	0	0	0	0	0	0	0	0
Peribacillus frigoritolerans	0	0	0	0	0	0.001	0	0	0.001	0	0	0	0.001	0	0.001	0	0	0.001	0.001	0.001	0	0.001	0.004	0
Oceanobacillus oncorhynchi	0	0	0	0	0	0.002	0	0	0.002	0	0	0	0.004	0.002	0.002	0	0.002	0.006	0.005	0.002	0.001	0.002	0.01	0.001
Cytobacillus kochii	0	0	0	0.001	0	0.001	0	0	0	0	0	0	0	0	0	0	0	0	0	0	0	0	0	0
Neobacillus mesonae	0	0	0	0	0	0	0	0	0	0	0	0	0	0	0	0	0	0	0	0	0	0	0	0
Niallia circulans	0	0	0	0	0	0	0	0	0.001	0	0	0	0	0	0	0	0	0	0	0	0	0	0	0
Staphylococcus pseudoxylosus	0.007	0.004	0.006	0.003	0.01	0.01	0.013	0.004	0.014	0.006	0.008	0.003	0.044	0.01	0.017	0.002	0.006	0.024	0.015	0.026	0.01	0.013	0.046	0.009
Staphylococcus epidermidis	0.004	0.005	0.004	0.005	0.004	0.002	0.005	0.005	0.003	0.005	0.004	0.005	0.006	0.006	0.006	0.005	0.006	0.006	0.006	0.005	0.005	0.006	0.005	0.006
Staphylococcus saprophyticus	0.002	0.001	0.002	0.001	0.002	0.004	0.001	0.001	0.004	0.002	0.002	0.001	0.006	0.002	0.002	0	0.001	0.006	0.002	0.005	0.002	0.004	0.008	0.001
Staphylococcus succinus	0.002	0.001	0.002	0.001	0.002	0.004	0.002	0.001	0.007	0.002	0.001	0.001	0.005	0.002	0.005	0.001	0.003	0.011	0.007	0.01	0.003	0.005	0.04	0.002
Staphylococcus gallinarum	0.001	0.002	0.002	0.001	0.003	0.005	0.004	0.002	0.003	0.002	0.003	0.001	0.01	0.003	0.004	0	0.002	0.006	0.004	0.008	0.003	0.004	0.013	0.001
Staphylococcus haemolyticus	0.001	0	0.001	0.001	0.001	0.004	0.001	0.001	0.006	0.001	0.001	0.001	0.001	0.001	0	0	0.001	0.001	0.001	0.001	0.001	0.001	0.008	0
Staphylococcus nepalensis	0.001	0	0	0	0	0	0	0	0	0	0	0	0.001	0	0	0	0	0.001	0	0	0	0	0.001	0
Staphylococcus xylosus	0.001	0.001	0.001	0.001	0.001	0.001	0.001	0.001	0.002	0.001	0.001	0	0.005	0.001	0.002	0	0	0.002	0.001	0.003	0.001	0.002	0.005	0.001
Staphylococcus aureus	0.002	0.001	0.002	0.001	0.002	0.006	0.002	0.001	0.01	0.001	0.001	0.001	0.002	0.002	0.002	0	0.001	0.002	0.001	0.001	0.001	0.001	0.007	0
Staphylococcus kloosii	0	0	0.001	0	0.001	0.001	0.001	0	0	0	0.001	0	0.001	0	0	0	0	0.001	0.001	0.001	0	0.001	0.002	0
Staphylococcus lutrae	0	0	0	0	0	0	0	0	0	0	0	0	0	0	0	0	0	0	0	0	0	0	0	0
Staphylococcus equorum	0	0	0	0	0	0.001	0	0	0.001	0	0	0	0.001	0	0	0	0	0.001	0	0.001	0	0	0.001	0
Staphylococcus simulans	0	0	0	0	0	0.001	0	0	0.001	0	0	0	0	0	0	0	0	0	0	0	0	0	0.001	0
Staphylococcus piscifermentans	0	0	0	0	0	0	0	0	0	0	0	0	0	0	0	0	0	0	0	0	0	0	0	0
Staphylococcus arlettae	0	0	0	0	0	0	0	0	0	0	0	0	0	0	0	0	0	0	0	0	0	0	0	0
Mammaliicoccus lentus	0.001	0	0	0	0.001	0	0	0	0.001	0	0	0	0.001	0	0	0	0	0.001	0	0.001	0	0	0.001	0
Mammaliicoccus sciuri	0	0.001	0.001	0	0.001	0.002	0.001	0.002	0.001	0.001	0.001	0	0.002	0.001	0.001	0	0	0.001	0.001	0.002	0.001	0.001	0.003	0
Paenibacillus sp. CAA11	0.01	0.01	0.01	0.011	0.01	0.003	0.01	0.01	0.004	0.011	0.009	0.011	0.012	0.014	0.012	0.01	0.012	0.011	0.013	0.01	0.012	0.012	0.011	0.013
Paenibacillus sp. PAMC21692	0	0	0	0	0	0	0	0	0	0	0	0	0	0	0	0	0	0	0	0	0	0	0	0
Paenibacillus agaridevorans	0	0	0	0	0	0	0	0	0	0	0	0	0	0	0	0	0	0	0	0	0	0	0	0
Kroppenstedtia eburnea	0.001	0.002	0.003	0.01	0.004	0.021	0.004	0.003	0.021	0.003	0.007	0.002	0.043	0.019	0.13	0.008	0.038	0.089	0.211	0.049	0.032	0.026	0.117	0.015
Thermoactinomyces vulgaris	0	0	0	0	0	0.004	0.001	0	0.003	0.001	0.001	0	0.063	0.005	0.009	0.004	0.002	0.015	0.019	0.023	0.016	0.008	0.024	0.012
Listeria innocua	0.001	0	0.001	0.001	0.001	0.004	0.001	0.001	0.004	0	0.001	0	0	0	0	0	0	0.001	0.001	0	0	0	0.002	0
Listeria monocytogenes	0.001	0	0	0	0	0.002	0.001	0	0.003	0.001	0.001	0	0	0	0	0	0	0	0	0	0	0	0	0
Listeria seeligeri	0	0	0	0	0	0.001	0.001	0.001	0.001	0	0	0	0	0	0	0	0	0	0	0	0	0	0	0
Clostridium cadaveris	0.007	0.008	0.006	0.007	0.007	0.002	0.006	0.008	0.004	0.008	0.006	0.008	0.009	0.01	0.008	0.007	0.008	0.008	0.009	0.007	0.008	0.009	0.009	0.009
Clostridium perfringens	0	0	0	0	0.001	0.003	0.001	0	0.003	0	0.001	0	0.001	0.001	0.001	0	0	0.002	0	0.001	0	0	0.003	0
Clostridium botulinum	0	0	0.001	0	0	0.001	0	0	0.001	0	0	0	0.001	0	0	0	0	0	0	0	0	0	0.002	0
Caproicibacter fermentans	0	0	0	0	0	0	0	0	0	0	0	0	0	0	0	0	0	0	0	0	0	0	0	0
Thermoanaerobacterium thermosaccharolyticum	0	0	0	0	0	0	0	0	0.001	0	0	0	0	0	0	0	0	0	0	0	0	0	0	0
Streptomyces sp. NHF165	0.025	0.01	0.016	0.021	0.015	1.106	0.03	0.019	2.054	0.023	0.029	0.012	0.403	0.213	0.227	0.322	0.208	1.234	0.846	0.445	0.401	0.284	1.191	0.095
Streptomyces sp. 891 h	0	0	0	0	0	0.006	0	0	0.01	0	0	0	0.002	0.001	0.001	0.001	0.001	0.005	0.004	0.002	0.002	0.001	0.005	0.001
Streptomyces albus	0.023	0.013	0.026	0.023	0.017	0.872	0.034	0.023	2.027	0.026	0.032	0.014	0.247	0.112	0.175	0.142	0.128	0.721	0.481	0.295	0.203	0.179	0.777	0.074
Saccharopolyspora rosea	0.004	0.003	0.005	0.012	0.004	0.295	0.011	0.004	0.458	0.006	0.01	0.003	0.101	0.04	0.048	0.048	0.051	0.206	0.13	0.096	0.099	0.062	0.221	0.021
Saccharopolyspora erythraea	0.003	0.003	0.005	0.01	0.003	0.255	0.01	0.004	0.401	0.005	0.008	0.002	0.085	0.034	0.041	0.042	0.043	0.167	0.11	0.084	0.082	0.052	0.185	0.018
Saccharopolyspora gregorii	0.002	0.001	0.002	0.005	0.002	0.132	0.005	0.002	0.209	0.002	0.004	0.001	0.041	0.017	0.021	0.021	0.021	0.084	0.054	0.041	0.042	0.026	0.094	0.009
Saccharopolyspora gloriosae	0.001	0.001	0.002	0.004	0.001	0.092	0.004	0.001	0.148	0.002	0.003	0.001	0.03	0.012	0.015	0.015	0.016	0.062	0.04	0.03	0.031	0.019	0.067	0.006
Saccharopolyspora spinosa	0.001	0.001	0.002	0.004	0.001	0.088	0.004	0.001	0.144	0.002	0.003	0.001	0.029	0.012	0.014	0.015	0.016	0.06	0.04	0.031	0.03	0.017	0.069	0.006
Saccharopolyspora pogona	0.001	0.001	0.002	0.003	0.001	0.076	0.004	0.001	0.119	0.002	0.003	0.001	0.028	0.011	0.012	0.013	0.013	0.055	0.034	0.025	0.026	0.016	0.058	0.005
Saccharopolyspora sp. ASAGF58	0.001	0.001	0.002	0.003	0.001	0.085	0.003	0.001	0.138	0.002	0.003	0.001	0.028	0.011	0.014	0.013	0.016	0.054	0.037	0.029	0.027	0.017	0.066	0.007
Amycolatopsis sp. YIM 10	0	0	0	0	0	0.008	0	0	0.014	0	0	0	0.003	0.001	0.001	0.001	0.001	0.005	0.004	0.002	0.003	0.001	0.005	0.001
Amycolatopsis sp. CA 230715	0	0	0	0	0	0.01	0	0	0.017	0	0	0	0.003	0.001	0.002	0.001	0.002	0.006	0.004	0.003	0.003	0.002	0.007	0.001
Amycolatopsis aidingensis	0	0	0	0.001	0	0.014	0	0	0.023	0	0	0	0.004	0.002	0.002	0.002	0.002	0.009	0.006	0.004	0.004	0.003	0.01	0.001
Amycolatopsis methanolica	0	0	0	0	0	0.014	0.001	0	0.022	0	0	0	0.004	0.002	0.002	0.002	0.002	0.008	0.006	0.004	0.004	0.003	0.009	0.001
Amycolatopsis acidiphila	0	0	0	0	0	0.015	0	0	0.024	0	0.001	0	0.005	0.002	0.002	0.002	0.002	0.009	0.006	0.005	0.005	0.003	0.01	0.001
Amycolatopsis albispora	0	0	0.001	0.001	0	0.022	0.001	0	0.035	0	0.001	0	0.008	0.003	0.004	0.004	0.004	0.015	0.009	0.007	0.008	0.005	0.017	0.001
Saccharomonospora glauca	0	0	0	0.001	0	0.017	0.001	0	0.027	0	0.001	0	0.006	0.003	0.003	0.002	0.003	0.013	0.008	0.006	0.006	0.004	0.014	0.001
Saccharomonospora viridis	0	0	0	0.001	0	0.013	0.001	0	0.02	0	0	0	0.005	0.002	0.002	0.002	0.003	0.01	0.006	0.005	0.004	0.003	0.011	0.001
Pseudonocardia broussonetiae	0	0	0	0	0	0.006	0	0	0.012	0	0	0	0.002	0.001	0.001	0.001	0.001	0.004	0.002	0.002	0.002	0.001	0.005	0
Saccharothrix syringae	0	0	0	0	0	0.014	0.001	0	0.023	0	0.001	0	0.004	0.002	0.002	0.002	0.002	0.009	0.006	0.004	0.005	0.002	0.009	0.001
Saccharothrix sp. 6 C	0	0	0	0	0	0.014	0.001	0	0.023	0	0	0	0.004	0.001	0.002	0.002	0.002	0.008	0.006	0.004	0.004	0.003	0.008	0.001
Kutzneria albida	0	0	0	0.001	0	0.02	0.001	0	0.034	0	0.001	0	0.006	0.002	0.003	0.003	0.003	0.012	0.008	0.006	0.006	0.004	0.013	0.001
Kutzneria sp. CA 103260	0	0	0	0.001	0	0.016	0.001	0	0.024	0	0	0	0.005	0.002	0.002	0.002	0.003	0.01	0.006	0.005	0.005	0.003	0.01	0.001
Allosaccharopolyspora coralli	0.001	0	0.001	0.001	0.001	0.042	0.002	0.001	0.073	0.001	0.001	0	0.014	0.006	0.007	0.007	0.008	0.028	0.018	0.014	0.014	0.008	0.031	0.003
Actinoalloteichus hymeniacidonis	0	0	0	0	0	0.011	0	0	0.019	0	0.001	0	0.004	0.002	0.002	0.002	0.002	0.007	0.005	0.003	0.004	0.002	0.008	0.001
Allokutzneria albata	0	0	0	0.001	0	0.013	0.001	0	0.024	0	0	0	0.004	0.002	0.002	0.002	0.002	0.009	0.005	0.004	0.004	0.003	0.01	0.001
Actinokineospora sp. UTMC 2448	0	0	0	0	0	0.01	0	0	0.017	0	0	0	0.003	0.001	0.002	0.001	0.002	0.006	0.004	0.003	0.003	0.002	0.007	0.001
Brevibacterium sp. JSBI002	0.001	0.001	0.001	0	0.001	0.021	0.002	0.001	0.028	0	0.001	0	0.006	0.001	0.005	0.002	0.001	0.006	0.004	0.007	0.004	0.002	0.005	0.001
Brevibacterium sp. SMBL_HHYL_HB1	0	0	0	0	0	0.006	0	0	0.009	0	0	0	0.003	0	0.001	0	0	0.001	0.001	0.002	0.001	0.001	0.001	0
Brevibacterium sp. Marine	0	0	0	0	0	0.004	0	0	0.005	0	0	0	0.002	0	0.001	0	0	0.001	0.001	0.001	0.001	0	0.001	0
Brevibacterium linens	0.002	0.001	0.001	0	0.002	0.032	0.003	0.001	0.046	0.001	0.001	0.001	0.012	0.002	0.007	0.003	0.001	0.01	0.006	0.012	0.006	0.003	0.007	0.001
Brevibacterium pigmentatum	0.001	0	0.001	0	0.001	0.017	0.002	0	0.028	0	0.001	0	0.009	0.001	0.003	0.001	0.001	0.006	0.004	0.007	0.003	0.002	0.004	0.001
Brevibacterium limosum	0	0	0	0	0	0.003	0	0	0.004	0	0	0	0.001	0	0.001	0	0	0.001	0	0.001	0.001	0	0.001	0
Curtobacterium flaccumfaciens	0	0	0	0	0	0.005	0.001	0	0.01	0	0.001	0	0.001	0.001	0.001	0.001	0.001	0.002	0.001	0.002	0.001	0.001	0.004	0
Brachybacterium sp. P6 10 X1	0	0	0	0	0	0.006	0	0	0.01	0	0	0	0.002	0	0.001	0	0	0.001	0.001	0.001	0.001	0	0.001	0
Brachybacterium sp. Z12	0	0	0	0	0	0.005	0	0	0.01	0	0	0	0.001	0	0.001	0	0	0.001	0.001	0.001	0.001	0	0.001	0
Brachybacterium saurashtrense	0	0	0	0	0	0.012	0.001	0	0.02	0	0	0	0.003	0	0.001	0.001	0	0.002	0.001	0.002	0.002	0.001	0.002	0
Brachybacterium ginsengisoli	0	0	0	0	0	0.007	0	0	0.013	0	0	0	0.002	0	0.001	0	0	0.001	0.001	0.002	0.001	0.001	0.001	0
Brachybacterium faecium	0	0	0	0	0	0.007	0	0	0.013	0	0	0	0.002	0	0.001	0	0	0.001	0.001	0.001	0.001	0	0.001	0
Brachybacterium huguangmaarense	0	0	0.001	0.001	0	0.029	0.001	0	0.022	0.001	0	0	0.001	0	0	0.001	0	0.001	0.001	0.001	0.001	0.001	0.001	0
Brachybacterium vulturis	0	0	0	0	0	0.004	0	0	0.008	0	0	0	0.001	0	0	0	0	0.001	0.001	0.001	0.001	0	0.001	0
Kocuria varians	0	0	0	0	0	0.014	0.001	0	0.018	0.001	0.001	0.001	0.001	0	0	0	0	0.002	0.001	0.001	0.001	0.001	0.001	0
Cellulosimicrobium cellulans	0	0	0.001	0	0	0.023	0	0	0.05	0	0.001	0	0.001	0.001	0.001	0.001	0.001	0.002	0.001	0.001	0.001	0.001	0.002	0
Mycolicibacterium mageritense	0.001	0	0.001	0.001	0	0.002	0	0.001	0.003	0	0.001	0	0	0	0	0	0	0.001	0.001	0.001	0	0	0.001	0
Nocardia asteroides	0.001	0	0	0.001	0	0.009	0.001	0	0.015	0	0.001	0	0.003	0.001	0.001	0.001	0.002	0.005	0.004	0.003	0.003	0.002	0.006	0.001
Corynebacterium variabile	0.001	0.001	0.001	0.001	0.001	0.024	0.001	0.001	0.021	0.001	0.001	0.001	0.001	0	0	0.001	0	0.001	0.001	0.001	0.001	0.001	0.001	0
Corynebacterium casei	0	0	0	0	0	0.001	0	0.001	0.002	0	0	0	0	0	0	0	0	0	0	0	0	0	0.001	0
Corynebacterium flavescens	0	0	0	0	0	0.004	0	0	0.004	0	0	0	0	0	0	0	0	0	0	0	0	0	0	0
Acidipropionibacterium jensenii	0.001	0.001	0.003	0.001	0	0.091	0.002	0	0.065	0.001	0.001	0.001	0.001	0	0.001	0	0	0.001	0.001	0.001	0.001	0	0.001	0
Bifidobacterium longum	0.001	0	0	0.004	0.004	0.001	0.006	0.006	0.002	0.002	0.007	0.001	0	0	0	0	0	0	0	0	0	0	0.003	0
Bifidobacterium subtile	0	0	0.001	0	0	0.008	0	0	0.005	0	0	0	0	0	0	0	0	0	0	0	0	0	0	0
Nocardiopsis dassonvillei	0	0	0	0	0	0.005	0	0	0.008	0	0	0	0.002	0.001	0.001	0.001	0.001	0.003	0.002	0.002	0.001	0.001	0.003	0
Actinomyces oris	0	0	0.001	0.003	0.001	0.002	0.002	0.001	0.003	0	0.002	0	0.005	0.004	0.006	0	0.004	0.015	0.003	0.006	0.002	0.004	0.016	0.001
Actinopolyspora erythraea	0	0	0	0.001	0	0.027	0.001	0	0.045	0	0.001	0	0.008	0.003	0.004	0.004	0.005	0.017	0.011	0.009	0.008	0.005	0.019	0.002
Mesomycoplasma hyorhinis	0	0	0.001	0	0	0	0	0	0	0	0	0	0	0	0	0	0	0	0	0	0	0	0	0
Mesomycoplasma hyopneumoniae	0	0	0.001	0.001	0.001	0.004	0.001	0.001	0.004	0	0.001	0	0.001	0.001	0.001	0	0	0.002	0.001	0.001	0.001	0.001	0.005	0
Mycoplasmopsis cynos	0	0	0.001	0.001	0.001	0.004	0.001	0.001	0.005	0.001	0.001	0	0.002	0.001	0.001	0	0	0.003	0.001	0.002	0.001	0.001	0.006	0
Tomato big bud phytoplasma	0	0	0	0	0	0.001	0	0	0.001	0	0	0	0	0	0	0	0	0	0	0	0	0	0.002	0
Enterobacter hormaechei	0.002	0.001	0.002	0.001	0.001	0.009	0.002	0.002	0.007	0.002	0.002	0.001	0.001	0	0	0	0	0.001	0	0.001	0	0	0.001	0
Enterobacter bugandensis	0	0	0	0	0.001	0.004	0.001	0.001	0.005	0	0.001	0	0.001	0.001	0.001	0	0	0.003	0.001	0.001	0.001	0.001	0.005	0
Enterobacter mori	0	0	0	0	0	0	0	0	0	0	0	0	0	0	0	0	0	0	0	0	0	0	0	0
Klebsiella pneumoniae	0.003	0.003	0.005	0.002	0.007	0.044	0.004	0.012	0.091	0.002	0.003	0.003	0.006	0.009	0.007	0.005	0.003	0.009	0.004	0.007	0.01	0.004	0.017	0.002
Escherichia coli	0.002	0.002	0.002	0.002	0.003	0.034	0.006	0.004	0.08	0.003	0.005	0.001	0.007	0.004	0.005	0.001	0.003	0.015	0.008	0.007	0.003	0.005	0.028	0.002
Kosakonia cowanii	0	0	0	0	0	0.011	0.001	0	0.015	0.001	0	0	0.011	0.002	0.005	0.001	0	0.004	0.003	0.004	0.004	0.003	0.003	0.005
Salmonella enterica	0	0	0.001	0.001	0.001	0.008	0.003	0.001	0.017	0.001	0.001	0	0.002	0.001	0.001	0	0.001	0.002	0.003	0.002	0.001	0.001	0.005	0
Candidatus Profftia lariciata	0	0	0	0	0	0.001	0	0	0	0	0	0	0	0	0	0	0	0	0	0	0	0	0	0
Pantoea agglomerans	0.001	0.001	0.001	0.001	0.001	0.012	0.001	0.001	0.017	0.001	0.001	0	0.007	0.002	0.004	0.002	0.004	0.008	0.005	0.009	0.008	0.006	0.011	0.003
Erwinia amylovora	0	0	0	0	0	0.001	0	0	0.001	0	0	0	0	0	0	0	0	0.001	0	0	0	0	0.001	0
Buchnera aphidicola	0	0	0	0	0	0.001	0.001	0	0.001	0	0	0	0.001	0	0.001	0	0	0.001	0	0	0	0	0.003	0
Proteus mirabilis	0	0	0	0	0	0.001	0	0	0.001	0	0	0	0.001	0.001	0.001	0	0	0.001	0.001	0.001	0	0.001	0.005	0
Providencia rettgeri	0	0	0	0	0	0	0	0	0	0	0	0	0	0	0	0	0	0	0	0	0	0	0	0
Acinetobacter baumannii	0.001	0.001	0.001	0.001	0.001	0.008	0.002	0.001	0.01	0.001	0.002	0	0.002	0.002	0.002	0	0.001	0.003	0.002	0.002	0.001	0.001	0.008	0
Moraxella osloensis	0.001	0.001	0.003	0	0.001	0.004	0.001	0.001	0.021	0.001	0.001	0.001	0.002	0	0	0	0	0.001	0	0	0	0	0.001	0
Azotobacter vinelandii	0	0	0	0	0	0.001	0	0	0	0	0	0	0	0	0	0	0	0	0	0	0	0	0	0
Stenotrophomonas maltophilia	0	0	0.001	0	0	0.005	0.001	0	0.012	0	0.001	0	0.001	0.001	0.001	0.001	0.001	0.002	0.002	0.002	0.001	0.001	0.005	0
Candidatus Portiera aleyrodidarum	0	0	0	0	0	0	0	0	0.001	0	0	0	0	0	0	0	0	0.001	0	0	0	0	0.001	0
Alcanivorax sp. N3 2A	0	0	0	0	0	0.001	0	0	0.001	0	0	0	0	0	0	0	0	0.001	0	0	0	0	0.002	0
Pasteurella multocida	0.001	0	0	0	0	0.001	0	0	0.004	0	0	0	0	0.001	0	0	0	0	0	0	0	0	0.001	0
Bartonella harrusi	0	0	0	0	0	0.001	0	0.001	0.001	0	0	0	0	0	0	0	0	0	0	0	0	0	0.001	0
Acetobacter persici	0	0	0	0	0	0.006	0.001	0	0.004	0.001	0	0	0.001	0.001	0.001	0	0	0.001	0	0.001	0.002	0	0.001	0
Acetobacter orientalis	0	0	0	0	0	0.003	0.001	0	0.003	0.001	0	0	0.001	0.001	0.001	0	0	0.001	0.001	0.001	0	0	0.002	0
Gluconobacter oxydans	0.001	0.001	0.001	0	0.001	0.014	0.003	0	0.007	0.003	0.001	0	0	0	0	0	0	0.001	0	0.001	0	0	0.002	0
Comamonas sp. B21 038	0	0	0	0	0	0.001	0	0	0.001	0	0	0	0	0	0	0	0	0	0	0	0	0	0	0
Campylobacter hominis	0	0	0.001	0.002	0.001	0.002	0.002	0.001	0.002	0	0.002	0	0.005	0.003	0.005	0	0.004	0.012	0.002	0.004	0.001	0.003	0.013	0.001
Sulfurimonas gotlandica	0	0	0	0	0	0	0	0	0	0	0	0	0	0	0	0	0	0	0	0	0	0	0	0
Chryseobacterium oryzae	0.001	0.001	0.002	0	0.001	0.002	0.001	0.001	0.002	0.001	0.001	0.001	0	0	0	0	0	0	0	0	0	0	0	0
Chryseobacterium manosquense	0	0	0.001	0	0	0.001	0	0	0.005	0	0	0	0	0	0	0	0	0	0	0	0	0	0	0
Epilithonimonas vandammei	0.001	0.001	0.003	0.001	0.001	0.006	0.002	0.001	0.003	0.002	0.002	0.001	0.001	0	0	0	0	0	0	0	0	0	0.001	0
Epilithonimonas zeae	0	0	0.001	0	0	0.001	0	0	0.001	0	0	0	0	0	0	0	0	0	0	0	0	0	0	0
Empedobacter stercoris	0	0	0.001	0	0	0.001	0	0	0.001	0	0	0	0	0	0	0	0	0	0	0	0	0	0	0
Aquimarina sp. AD10	0	0	0	0	0	0	0	0	0	0	0	0	0	0	0	0	0	0	0	0	0	0	0	0
Sphingobacterium daejeonense	0	0	0	0	0	0	0.001	0	0	0	0	0	0	0	0	0	0	0	0	0	0	0	0	0
Prevotella buccalis	0.001	0	0.001	0	0	0	0	0.001	0.001	0	0.001	0	0	0	0	0	0	0	0	0	0	0	0	0
Borreliella burgdorferi	0	0	0	0	0	0.001	0	0	0.002	0	0	0	0.001	0	0.001	0	0	0.001	0	0	0	0	0.002	0
Borrelia hermsii	0	0	0	0	0.001	0.008	0.001	0	0.041	0	0	0	0	0	0	0	0	0	0	0	0	0	0.005	0
Saccharomyces cerevisiae	0.048	0.028	0.103	0.402	0.209	0.236	0.291	0.131	0.193	0.037	0.349	0.036	0.704	0.486	0.846	0.024	0.468	1.953	0.424	0.733	0.219	0.489	2.537	0.17
Saccharomyces paradoxus	0.001	0	0.001	0.002	0.001	0.001	0.003	0.001	0.002	0	0.003	0	0.005	0.005	0.008	0	0.002	0.011	0.003	0.004	0.001	0.003	0.026	0.001
Saccharomyces eubayanus	0	0	0.001	0.002	0.001	0.003	0.003	0.001	0.003	0.001	0.002	0	0.003	0.002	0.004	0	0.001	0.005	0.002	0.002	0.001	0.002	0.014	0
Tetrapisispora blattae	0.001	0.001	0.002	0.001	0.002	0.007	0.002	0.002	0.009	0.001	0.003	0.001	0.002	0.001	0.002	0	0.001	0.004	0.002	0.003	0.001	0.002	0.007	0.001
Tetrapisispora phaffii	0.001	0.001	0.001	0.001	0.001	0.005	0.003	0.001	0.004	0.001	0.002	0.001	0.002	0.001	0.002	0	0.001	0.003	0.002	0.002	0.001	0.002	0.005	0
Torulaspora delbrueckii	0.001	0.003	0.008	0.013	0.008	0.016	0.032	0.005	0.009	0.007	0.014	0.002	0.002	0.002	0.004	0	0.001	0.004	0.001	0.003	0.001	0.003	0.009	0.001
Torulaspora globosa	0	0	0	0	0	0.001	0.002	0	0.001	0	0	0	0	0	0	0	0	0.001	0	0.001	0	0.001	0.001	0
Eremothecium sinecaudum	0.001	0	0.001	0.001	0.001	0.009	0.002	0.001	0.009	0.001	0.001	0	0.001	0.001	0.001	0	0.001	0.002	0.001	0.001	0.001	0.001	0.004	0
Eremothecium gossypii	0.001	0.001	0.001	0.001	0.001	0.005	0.004	0.001	0.007	0.001	0.002	0	0.001	0.001	0.001	0	0	0.001	0.001	0.001	0.001	0.002	0.003	0
Eremothecium cymbalariae	0	0	0	0	0	0.001	0.001	0	0.001	0	0	0	0	0	0	0	0	0.001	0	0	0	0	0.001	0
Kluyveromyces marxianus	0.001	0	0.001	0.001	0.001	0.004	0.002	0.001	0.006	0.001	0.001	0	0.001	0.001	0.001	0	0	0.002	0.001	0.002	0.001	0.001	0.005	0
Kluyveromyces lactis	0	0	0.001	0.001	0.001	0.002	0.002	0	0.003	0.001	0.001	0	0.001	0.001	0.001	0	0	0.002	0.001	0.001	0.001	0.001	0.003	0
Lachancea thermotolerans	0.001	0.001	0.001	0.001	0.001	0.011	0.004	0.001	0.011	0.001	0.002	0.001	0.002	0.001	0.002	0	0.001	0.003	0.002	0.002	0.001	0.002	0.006	0
Kazachstania africana	0.001	0.001	0.001	0.001	0.001	0.007	0.003	0.001	0.009	0.001	0.003	0.001	0.002	0.001	0.002	0	0.001	0.003	0.002	0.002	0.001	0.002	0.005	0
Kazachstania naganishii	0	0	0	0	0	0.002	0.003	0	0.001	0.001	0.001	0	0	0	0	0	0	0.001	0	0.001	0	0.001	0.001	0
Naumovozyma dairenensis	0	0	0.001	0	0.001	0.002	0.002	0.001	0.003	0.001	0.001	0	0.001	0.001	0.001	0	0	0.001	0.001	0.001	0	0.001	0.003	0
Naumovozyma castellii	0	0.005	0.001	0	0.003	0.002	0.063	0.001	0.002	0.013	0.001	0.001	0.001	0.001	0.001	0	0	0.001	0.001	0.001	0	0.001	0.003	0
[Candida] glabrata	0.001	0.001	0.001	0.001	0.001	0.003	0.004	0.001	0.003	0.001	0.002	0	0.001	0.001	0.001	0	0	0.002	0.001	0.002	0.001	0.002	0.005	0
Zygotorulaspora mrakii	0	0	0.001	0.001	0.001	0.003	0.003	0.001	0.004	0.001	0.002	0	0.001	0.001	0.001	0	0	0.002	0.001	0.001	0.001	0.001	0.007	0
Zygosaccharomyces rouxii	0	0	0	0.001	0	0.002	0.001	0	0.003	0.001	0.001	0	0.001	0	0.001	0	0	0.001	0.001	0.001	0.001	0.001	0.002	0
Pichia kudriavzevii	0.01	0.008	0.015	0.036	0.026	0.086	0.031	0.016	0.106	0.011	0.027	0.008	0.073	0.06	0.062	0.016	0.036	0.224	0.131	0.121	0.087	0.084	0.309	0.027
Brettanomyces nanus	0.002	0.001	0.002	0.003	0.002	0.011	0.004	0.002	0.015	0.002	0.004	0.001	0.004	0.003	0.004	0.001	0.001	0.007	0.005	0.004	0.003	0.003	0.017	0.001
Brettanomyces bruxellensis	0	0	0	0	0	0.001	0	0	0.002	0	0	0	0	0	0	0	0	0.001	0	0.001	0	0	0.001	0
Ogataea parapolymorpha	0.001	0.001	0.002	0.002	0.002	0.01	0.004	0.003	0.013	0.002	0.004	0.001	0.003	0.002	0.003	0	0.001	0.005	0.003	0.004	0.002	0.002	0.01	0.001
Candida albicans	0.001	0.001	0.001	0.001	0.002	0.008	0.002	0.001	0.01	0.001	0.002	0	0.002	0.001	0.002	0	0.001	0.004	0.002	0.002	0.001	0.001	0.006	0.001
Candida orthopsilosis	0	0	0.001	0.001	0.001	0.003	0.001	0.001	0.004	0.001	0.001	0	0.001	0.001	0.001	0	0	0.002	0.001	0.001	0.001	0.001	0.003	0
Candida dubliniensis	0	0	0.001	0.001	0.001	0.003	0.001	0.001	0.004	0.001	0.001	0	0.001	0.001	0.001	0	0	0.002	0.001	0.001	0.001	0.001	0.004	0
Debaryomyces hansenii	0.001	0.001	0.001	0.001	0.001	0.004	0.002	0.001	0.005	0.001	0.002	0	0.002	0.001	0.001	0	0	0.002	0.002	0.001	0.001	0.001	0.006	0
Scheffersomyces stipitis	0.001	0	0.001	0.001	0.001	0.005	0.002	0.001	0.007	0.001	0.002	0.001	0.002	0.001	0.001	0	0.001	0.003	0.002	0.002	0.001	0.001	0.005	0
Saccharomycodes ludwigii	0.002	0.001	0.002	0.002	0.002	0.012	0.003	0.003	0.014	0.002	0.004	0.001	0.003	0.002	0.003	0	0.001	0.005	0.003	0.004	0.002	0.002	0.009	0.001
Komagataella phaffii	0.001	0	0.001	0.001	0.001	0.007	0.002	0.001	0.008	0.001	0.002	0.001	0.002	0.001	0.002	0	0	0.003	0.002	0.002	0.001	0.001	0.005	0
Sugiyamaella lignohabitans	0	0	0	0	0	0.003	0.001	0	0.004	0	0.001	0	0.001	0.001	0.001	0	0	0.002	0.001	0.001	0.001	0.001	0.004	0
Yarrowia lipolytica	0	0	0	0	0	0.001	0.001	0	0.001	0	0	0	0	0	0	0	0	0.001	0.001	0.001	0	0.001	0.002	0
Aspergillus chevalieri	0.016	0.017	0.022	0.019	0.031	0.214	0.048	0.024	0.255	0.031	0.053	0.013	0.137	0.089	0.095	0.023	0.049	0.218	0.178	0.192	0.081	0.089	0.347	0.038
Aspergillus oryzae	0.003	0.003	0.004	0.002	0.006	0.025	0.007	0.003	0.023	0.003	0.007	0.002	0.038	0.018	0.031	0.006	0.011	0.058	0.042	0.04	0.021	0.025	0.154	0.009
Aspergillus flavus	0.001	0.001	0.001	0	0.002	0.011	0.002	0.001	0.01	0.001	0.002	0	0.013	0.006	0.011	0.003	0.004	0.018	0.014	0.014	0.008	0.009	0.06	0.003
Aspergillus luchuensis	0.001	0.001	0.001	0.001	0.001	0.007	0.002	0.001	0.009	0.001	0.002	0.001	0.018	0.008	0.013	0.003	0.007	0.035	0.025	0.02	0.012	0.013	0.05	0.004
Aspergillus fumigatus	0	0	0	0	0	0.005	0.001	0	0.008	0	0.001	0	0.004	0.002	0.004	0.001	0.002	0.01	0.007	0.006	0.003	0.004	0.013	0.001
Aspergillus puulaauensis	0	0	0	0	0	0.004	0.001	0	0.004	0	0	0	0.003	0.001	0.002	0.001	0.001	0.005	0.004	0.004	0.002	0.002	0.007	0.001
Aspergillus nidulans	0	0	0	0	0	0.003	0.001	0	0.005	0	0	0	0.003	0.001	0.003	0.001	0.001	0.005	0.004	0.004	0.002	0.002	0.013	0.001
Penicillium oxalicum	0	0	0	0	0	0.003	0	0	0.004	0	0	0	0.002	0.001	0.002	0.001	0.001	0.005	0.004	0.003	0.002	0.002	0.008	0.001
Talaromyces rugulosus	0	0	0	0	0	0.005	0	0	0.003	0	0	0	0.002	0.001	0.002	0	0.001	0.004	0.002	0.002	0.001	0.001	0.005	0
Fusarium poae	0	0	0.001	0.001	0	0.002	0.001	0	0.003	0.001	0.001	0	0.002	0.001	0.002	0	0.001	0.004	0.003	0.003	0.001	0.002	0.008	0
Fusarium pseudograminearum	0	0	0	0	0	0.001	0	0	0.001	0	0.001	0	0.001	0.001	0.001	0	0	0.002	0.001	0.001	0.001	0.001	0.004	0
Ustilaginoidea virens	0	0	0	0	0	0.001	0	0	0.002	0	0	0	0.002	0.001	0.002	0	0.001	0.003	0.003	0.002	0.001	0.001	0.007	0
Colletotrichum lupini	0	0	0	0	0	0.001	0.001	0	0.002	0	0	0	0.002	0.001	0.002	0	0.001	0.003	0.002	0.002	0.001	0.001	0.007	0
Neurospora crassa	0	0	0	0	0	0.002	0.001	0	0.004	0	0	0	0.002	0.001	0.001	0	0.001	0.003	0.002	0.002	0.001	0.001	0.006	0
Pyricularia pennisetigena	0	0	0	0	0	0.001	0	0	0.001	0	0	0	0.001	0	0	0	0	0.001	0.001	0	0	0	0.002	0
Botrytis cinerea	0	0	0.001	0	0	0.003	0.001	0	0.005	0	0.001	0	0.001	0.001	0.001	0	0	0.002	0.001	0.001	0.001	0.001	0.005	0
Schizosaccharomyces pombe	0	0	0	0	0	0.001	0.001	0	0.002	0	0.001	0	0.001	0	0.001	0	0	0.001	0.001	0.001	0	0	0.003	0
Marasmius oreades	0	0	0	0	0	0.001	0.001	0	0.002	0	0.001	0	0.002	0.001	0.002	0	0.001	0.002	0.002	0.002	0.001	0.001	0.007	0
Psilocybe cubensis	0	0	0	0	0	0.001	0.001	0	0.002	0	0.001	0	0.001	0.001	0.001	0	0	0.002	0.001	0.001	0.001	0.001	0.006	0
Sporisorium graminicola	0	0	0.001	0	0.001	0.003	0.001	0.001	0.003	0.001	0.001	0	0.001	0.001	0.001	0	0	0.002	0.001	0.002	0.001	0.001	0.006	0
Puccinia striiformis	0	0	0	0	0	0.003	0.001	0	0.003	0	0.001	0	0.001	0.001	0.001	0	0	0.001	0.001	0.001	0.001	0.001	0.004	0
Dictyostelium discoideum	0	0	0	0	0	0.002	0.001	0	0.003	0	0.001	0	0.001	0	0.001	0	0	0.001	0.001	0.001	0	0.001	0.003	0
Heilongjiangvirus Lb	0.006	0.006	0.007	0.004	0.007	0.039	0.01	0.007	0.03	0.01	0.011	0.004	0	0	0	0	0	0	0	0	0	0	0	0
Anamdongvirus LBR48	0	0	0.001	0	0	0.003	0	0	0.002	0	0.001	0	0	0	0	0	0	0	0	0	0	0	0	0
Lactobacillus phage phiAQ113	0	0	0	0	0	0	0	0	0	0	0	0	0	0	0	0	0	0	0	0	0	0	0	0
Lactobacillus sp. JM1	0	0.001	0.001	0.001	0.002	0.006	0.001	0.002	0.004	0.001	0.002	0.001	0	0	0	0	0	0	0	0	0	0	0	0
Lactobacillus terrae	0	0	0	0	0	0.001	0	0	0.001	0	0	0	0	0	0	0	0	0	0	0	0	0	0	0
Fructilactobacillus sp. KI4_A6	0	0	0	0	0	0.001	0	0	0.002	0	0	0	0	0	0	0	0	0	0	0	0	0	0	0
Oenococcus sicerae	0	0	0	0	0	0.001	0	0	0.001	0	0	0	0	0	0	0	0	0	0	0	0	0	0	0
Streptococcus equinus	0	0	0	0	0	0.001	0	0	0.001	0	0	0	0	0	0	0	0	0	0	0	0	0	0	0
Streptococcus ferus	0	0	0	0	0	0	0	0	0	0	0	0	0	0	0	0	0	0	0	0	0	0	0	0
Streptococcus toyakuensis	0	0	0	0	0	0	0	0	0.001	0	0	0	0	0	0	0	0	0	0	0	0	0	0	0
Streptococcus halotolerans	0	0	0	0	0	0.001	0	0	0	0	0	0	0	0	0	0	0	0	0	0	0	0	0	0
Streptococcus mitis	0	0	0	0	0	0.001	0	0	0.001	0	0	0	0	0	0	0	0	0	0	0	0	0	0	0
Enterococcus gilvus	0	0	0	0	0	0.001	0	0	0.001	0	0	0	0	0	0	0	0	0	0	0	0	0	0	0
Enterococcus wangshanyuanii	0	0	0	0	0	0.001	0	0	0.001	0	0	0	0	0	0	0	0	0	0	0	0	0	0	0
Vagococcus hydrophili	0	0	0	0	0	0.001	0	0	0.001	0	0	0	0	0	0	0	0	0	0	0	0	0	0	0
Tetragenococcus koreensis	0	0	0	0	0	0.001	0	0	0	0	0	0	0	0	0	0	0	0	0	0	0	0	0	0
Carnobacterium maltaromaticum	0	0	0	0	0	0.001	0	0	0.001	0	0	0	0	0	0	0	0	0	0	0	0	0	0	0
Jeotgalibaca porci	0	0	0	0	0	0.001	0	0	0	0	0	0	0	0	0	0	0	0	0	0	0	0	0	0
Granulicatella elegans	0	0	0	0	0	0.001	0	0	0.001	0	0	0	0	0	0	0	0	0	0	0	0	0	0	0
Aerococcus urinae	0	0	0	0	0	0.001	0	0	0.001	0	0	0	0	0	0	0	0	0	0	0	0	0	0	0
Bacillus sp. JAS24 2	0	0	0.001	0.001	0.001	0.016	0.001	0.001	0.08	0	0.001	0	0	0	0	0	0	0	0	0	0	0	0.011	0
Priestia filamentosa	0	0	0	0	0	0.001	0	0	0.001	0	0	0	0	0	0	0	0	0	0	0	0	0	0	0
Virgibacillus sp. NKC19 16	0	0	0	0	0	0.001	0	0	0.001	0	0	0	0	0	0	0	0	0	0	0	0	0	0	0
Virgibacillus halodenitrificans	0	0	0	0	0	0	0	0	0.001	0	0	0	0	0	0	0	0	0	0	0	0	0	0	0
Cytobacillus gottheilii	0	0	0	0	0	0	0	0	0	0	0	0	0	0	0	0	0	0	0	0	0	0	0	0
Niallia sp. Man26	0	0	0	0	0	0.001	0	0	0	0	0	0	0	0	0	0	0	0	0	0	0	0	0	0
Oceanobacillus jeddahense	0	0	0	0	0	0.001	0	0	0.001	0	0	0	0.002	0.001	0.002	0	0	0.002	0.002	0.001	0.001	0.001	0.003	0
Parageobacillus thermoglucosidasius	0	0	0	0	0	0	0	0	0	0	0	0	0	0	0	0	0	0	0	0	0	0	0	0
Lederbergia lenta	0	0	0	0	0	0	0	0	0	0	0	0	0	0	0	0	0	0	0	0	0	0	0	0
Staphylococcus carnosus	0	0	0	0	0	0	0	0	0	0	0	0	0	0	0	0	0	0	0	0	0	0	0	0
Mammaliicoccus stepanovicii	0	0	0	0	0	0	0	0	0	0	0	0	0	0	0	0	0	0	0	0	0	0	0	0
Paenisporosarcina cavernae	0	0	0	0	0	0.001	0	0	0	0	0	0	0	0	0	0	0	0	0	0	0	0	0	0
Viridibacillus sp. JNUCC 6	0	0	0	0	0	0	0	0	0	0	0	0	0	0	0	0	0	0	0	0	0	0	0	0
Clostridium sp. AWRP	0	0	0	0	0	0.007	0.001	0	0.029	0	0	0	0	0	0	0	0	0	0	0	0	0	0.004	0
Faecalibacterium prausnitzii	0	0	0	0	0	0.002	0	0	0.003	0	0	0	0	0	0	0	0	0	0	0	0	0	0	0
[Clostridium] innocuum	0	0	0	0	0	0	0	0	0	0	0	0	0	0	0	0	0	0	0	0	0	0	0	0
Amycolatopsis thermalba	0	0	0	0	0	0.014	0	0	0.021	0	0	0	0.004	0.002	0.002	0.002	0.002	0.008	0.005	0.004	0.004	0.002	0.009	0.001
Saccharomonospora marina	0	0	0	0.001	0	0.014	0.001	0	0.021	0	0	0	0.004	0.002	0.002	0.002	0.002	0.009	0.006	0.005	0.004	0.003	0.009	0.001
Saccharomonospora xinjiangensis	0	0	0	0	0	0.007	0	0	0.012	0	0	0	0.002	0.001	0.001	0.001	0.002	0.005	0.003	0.003	0.003	0.002	0.006	0.001
Pseudonocardia sp. DSM 110487	0	0	0	0	0	0.008	0	0	0.013	0	0	0	0.002	0.001	0.001	0.001	0.001	0.005	0.003	0.002	0.002	0.001	0.005	0
Pseudonocardia autotrophica	0	0	0	0	0	0.008	0	0	0.013	0	0	0	0.002	0.001	0.001	0.001	0.001	0.005	0.003	0.002	0.003	0.002	0.005	0.001
Lentzea guizhouensis	0	0	0	0	0	0.008	0	0	0.013	0	0	0	0.002	0.001	0.001	0.001	0.001	0.005	0.003	0.002	0.002	0.002	0.005	0.001
Klebsiella michiganensis	0	0	0	0	0.001	0.014	0.001	0.001	0.07	0	0.001	0	0	0	0	0	0	0	0	0	0	0	0.008	0
Escherichia albertii	0	0	0	0	0	0.003	0	0	0.015	0	0	0	0	0	0	0	0	0	0	0	0	0	0.002	0
Citrobacter freundii	0	0	0.001	0	0	0.002	0	0	0.001	0.001	0	0	0	0	0	0	0	0	0	0	0	0	0.001	0
Serratia marcescens	0	0	0	0	0	0.002	0	0	0.004	0	0	0	0	0	0	0	0	0.001	0.001	0	0	0	0.001	0
Acinetobacter johnsonii	0	0	0	0	0	0.001	0	0	0.001	0	0	0	0	0.002	0	0	0	0	0	0	0	0	0	0
Idiomarina piscisalsi	0	0	0	0	0	0	0	0	0	0	0	0	0	0	0	0	0	0	0	0	0	0	0	0
Frateuria aurantia	0	0	0	0	0	0.002	0	0	0.001	0.001	0	0	0	0	0	0	0	0	0	0	0	0	0	0
Acetobacter aceti	0	0	0	0	0	0.002	0.001	0	0.002	0.001	0	0	0	0	0	0	0	0	0	0	0	0	0	0
Acetobacter senegalensis	0	0	0	0	0	0.003	0	0	0.002	0.001	0	0	0	0	0.002	0	0	0.001	0	0.001	0	0	0.001	0
Acetobacter tropicalis	0	0	0	0	0	0.004	0.001	0	0.002	0.001	0	0	0	0	0.002	0	0	0.001	0	0.001	0.001	0	0.001	0
Acetobacter pasteurianus	0	0	0.001	0	0	0.003	0.001	0	0.003	0.001	0.001	0	0.001	0.001	0.001	0	0	0.001	0.001	0.001	0.001	0.001	0.005	0
Acetobacter ghanensis	0	0	0	0	0	0	0	0	0	0	0	0	0	0	0	0	0	0	0	0	0	0	0.001	0
Gluconobacter frateurii	0	0.001	0	0	0	0.002	0.001	0	0.001	0.001	0	0	0	0	0	0	0	0	0	0	0	0	0.001	0
Gluconobacter albidus	0	0	0	0	0	0.002	0.001	0	0.001	0.001	0	0	0	0	0	0	0	0	0	0	0	0	0	0
Kozakia baliensis	0	0	0	0	0	0.003	0.001	0	0.003	0.001	0	0	0	0	0	0.001	0	0.001	0	0.002	0	0	0.001	0
Bacteriovorax stolpii	0	0	0	0	0	0	0	0	0	0	0	0	0	0	0	0	0	0	0	0	0	0	0	0
Chryseobacterium indoltheticum	0	0	0	0	0	0.001	0	0	0	0	0	0	0	0	0	0	0	0	0	0	0	0	0	0
Tybeckvirus tv521B	0	0	0	0	0	0	0	0	0	0	0	0	0	0	0	0	0	0	0	0	0	0	0	0
Pediococcus parvulus	0	0	0	0	0	0.001	0	0	0.002	0	0	0	0	0	0	0	0	0	0	0	0	0	0	0
Lactococcus formosensis	0	0	0	0	0	0	0	0	0	0	0	0	0	0	0	0	0	0	0	0	0	0	0	0
Lactococcus protaetiae	0	0	0	0	0	0	0	0	0	0	0	0	0	0	0	0	0	0	0	0	0	0	0	0
Streptococcus equi	0	0	0	0	0	0.001	0	0	0	0	0	0	0	0	0	0	0	0	0	0	0	0	0	0
Streptococcus sp. LPB0220	0	0	0	0	0	0	0	0	0	0	0	0	0	0	0	0	0	0	0	0	0	0	0	0
Streptococcus sp. Marseille Q3533	0	0	0	0	0	0	0	0	0	0	0	0	0	0	0	0	0	0	0	0	0	0	0	0
Streptococcus pyogenes	0	0	0	0	0	0.001	0	0	0.001	0	0.001	0	0	0	0	0	0	0	0	0	0	0	0	0
Streptococcus anginosus	0	0	0	0	0	0.001	0	0	0	0	0	0	0	0	0	0	0	0	0	0	0	0	0	0
Streptococcus pseudoporcinus	0	0	0	0	0	0.001	0	0	0.001	0	0	0	0	0	0	0	0	0	0	0	0	0	0	0
Streptococcus mutans	0	0	0	0	0	0	0	0	0	0	0	0	0	0	0	0	0	0	0	0	0	0	0	0
Streptococcus iniae	0	0	0	0	0	0	0	0	0	0	0	0	0	0	0	0	0	0	0	0	0	0	0	0
Streptococcus parasuis	0	0	0	0	0	0.001	0	0	0.001	0	0	0	0	0	0	0	0	0	0	0	0	0	0	0
Streptococcus sanguinis	0	0	0	0	0	0.001	0	0	0.001	0	0	0	0	0	0	0	0	0	0	0	0	0	0	0
Streptococcus ratti	0	0	0	0	0	0	0	0	0	0	0	0	0	0	0	0	0	0	0	0	0	0	0	0
Streptococcus pantholopis	0	0	0	0	0	0	0	0	0	0	0	0	0	0	0	0	0	0	0	0	0	0	0	0
Streptococcus acidominimus	0	0	0	0	0	0.001	0	0	0	0	0	0	0	0	0	0	0	0	0	0	0	0	0	0
Streptococcus uberis	0	0	0	0	0	0	0	0	0	0	0	0	0	0	0	0	0	0	0	0	0	0	0	0
Streptococcus sobrinus	0	0	0	0	0	0	0	0	0	0	0	0	0	0	0	0	0	0	0	0	0	0	0	0
Streptococcus urinalis	0	0	0	0	0	0	0	0	0	0	0	0	0	0	0	0	0	0	0	0	0	0	0	0
Streptococcus gordonii	0	0	0	0	0	0.001	0	0	0.001	0	0	0	0	0	0	0	0	0	0	0	0	0	0	0
Streptococcus respiraculi	0	0	0	0	0	0.001	0	0	0	0	0	0	0	0	0	0	0	0	0	0	0	0	0	0
Streptococcus chenjunshii	0	0	0	0	0	0	0	0	0	0	0	0	0	0	0	0	0	0	0	0	0	0	0	0
Vagococcus sp. CY52 2	0	0	0	0	0	0.001	0	0	0	0	0	0	0	0	0	0	0	0	0	0	0	0	0	0
Vagococcus coleopterorum	0	0	0	0	0	0	0	0	0	0	0	0	0	0	0	0	0	0	0	0	0	0	0	0
Tetragenococcus osmophilus	0	0	0	0	0	0.001	0	0	0.001	0	0	0	0	0	0	0	0	0	0	0	0	0	0	0
Carnobacterium sp. 17 4	0	0	0.001	0	0	0.001	0	0	0	0.001	0	0	0	0	0	0	0	0	0	0	0	0	0	0
Carnobacterium inhibens	0	0	0	0	0	0.001	0	0	0.001	0	0	0	0	0	0	0	0	0	0	0	0	0	0	0
Carnobacterium viridans	0	0	0	0	0	0.001	0	0	0	0	0	0	0	0	0	0	0	0	0	0	0	0	0	0
Marinilactibacillus sp. 15R	0	0	0	0	0	0	0	0	0	0	0	0	0.001	0	0	0	0	0	0	0	0	0	0	0
Suicoccus acidiformans	0	0	0	0	0	0.001	0	0	0	0	0	0	0	0	0	0	0	0	0	0	0	0	0	0
Abiotrophia defectiva	0	0	0	0	0	0	0	0	0.001	0	0	0	0	0	0	0	0	0	0	0	0	0	0	0
Bacillus velezensis	0	0	0.001	0.004	0.002	0.005	0.001	0.003	0.003	0.001	0.002	0	0.013	0.006	0.013	0.002	0.006	0.026	0.023	0.018	0.011	0.014	0.032	0.003
Bacillus sp. NSP9.1	0	0	0	0.001	0	0.001	0	0	0.001	0	0	0	0.004	0.002	0.003	0.001	0.002	0.009	0.01	0.005	0.003	0.004	0.013	0.001
Bacillus sp. F19	0	0	0	0	0	0	0	0	0	0	0	0	0	0	0	0	0	0	0	0	0	0	0	0
Bacillus sp. FJAT 18017	0	0	0	0	0	0	0	0	0	0	0	0	0	0	0	0	0	0	0	0	0	0	0	0
Alkalihalobacillus lehensis	0	0	0	0	0	0.001	0	0	0	0	0	0	0	0	0	0	0	0	0	0	0	0	0	0
Alkalihalobacillus sp. LMS39	0	0	0	0	0	0	0	0	0	0	0	0	0	0	0	0	0	0	0	0	0	0	0	0
Lysinibacillus sp. PLM2	0	0	0	0	0	0	0	0	0.001	0	0	0	0	0	0	0	0	0	0	0	0	0	0	0
Cytobacillus oceanisediminis	0	0	0	0	0	0.001	0	0	0	0	0	0	0	0	0	0	0	0	0	0	0	0	0	0
Neobacillus drentensis	0	0	0	0	0	0	0	0	0.001	0	0	0	0	0	0	0	0	0	0	0	0	0	0	0
Oceanobacillus zhaokaii	0	0	0	0	0	0	0	0	0	0	0	0	0	0	0	0	0	0	0	0	0	0	0	0
Peribacillus asahii	0	0	0	0	0	0	0	0	0.001	0	0	0	0	0	0	0	0	0	0	0	0	0	0	0
Metabacillus sediminilitoris	0	0	0	0	0	0.001	0	0	0	0	0	0	0	0	0	0	0	0	0	0	0	0	0	0
Sediminibacillus dalangtanensis	0	0	0	0	0	0	0	0	0	0	0	0	0	0	0	0	0	0	0	0	0	0	0	0
Staphylococcus agnetis	0	0	0	0	0	0.001	0	0	0	0	0	0	0	0	0	0	0	0	0	0	0	0	0	0
Staphylococcus hominis	0	0	0	0	0	0	0	0	0.001	0	0	0	0	0	0	0	0	0	0	0	0	0	0	0
Staphylococcus pettenkoferi	0	0	0	0	0	0	0	0	0	0	0	0	0	0	0	0	0	0	0	0	0	0	0	0
Mammaliicoccus vitulinus	0	0	0	0	0	0	0	0	0	0	0	0	0	0	0	0	0	0	0	0	0	0	0	0
Paenibacillus ihbetae	0	0	0	0	0	0	0	0	0	0	0	0	0	0	0	0	0	0	0	0	0	0	0	0
Listeria ivanovii	0	0	0	0	0	0	0	0	0	0	0	0	0	0	0	0	0	0	0	0	0	0	0	0
Kurthia sp. 11kri321	0	0	0	0	0	0.001	0	0	0	0	0	0	0	0	0	0	0	0	0	0	0	0	0	0
Sporolactobacillus terrae	0	0	0	0	0	0.001	0	0	0.001	0	0	0	0	0	0	0	0	0	0	0	0	0	0	0
Clostridium estertheticum	0	0	0	0	0	0	0	0	0	0	0	0	0	0	0	0	0	0	0	0	0	0	0.001	0
Clostridium sporogenes	0	0	0	0	0	0.001	0.001	0	0.001	0	0	0	0	0	0	0	0	0	0	0	0	0	0.001	0
Lacrimispora sphenoides	0	0	0	0	0	0	0	0	0	0	0	0	0	0	0	0	0	0	0	0	0	0	0	0
Natranaerobius thermophilus	0	0	0	0	0	0	0	0	0	0	0	0	0	0	0	0	0	0	0	0	0	0	0	0
Megamonas hypermegale	0	0	0	0	0	0	0	0	0	0	0	0	0	0	0	0	0	0	0	0	0	0	0	0
Streptomyces buecherae	0	0	0	0	0	0.004	0	0	0.006	0	0	0	0.001	0	0.001	0.001	0.001	0.002	0.001	0.001	0.001	0.001	0.002	0
Lentzea sp. HUAS12	0	0	0	0	0	0.01	0	0	0.017	0	0	0	0.003	0.001	0.001	0.001	0.002	0.006	0.004	0.003	0.003	0.002	0.007	0.001
Prauserella marina	0	0	0	0	0	0.007	0	0	0.011	0	0	0	0.003	0.001	0.001	0.001	0.001	0.004	0.003	0.002	0.002	0.001	0.005	0.001
Alloactinosynnema sp. L 07	0	0	0	0	0	0.007	0	0	0.011	0	0	0	0.002	0.001	0.001	0.001	0.001	0.005	0.003	0.002	0.002	0.001	0.004	0
Brevibacterium sp. WHS Z9	0	0	0	0	0	0.003	0	0	0.004	0	0	0	0.001	0	0	0	0	0.001	0.001	0.001	0.001	0	0.001	0
Nocardia brasiliensis	0	0	0	0	0	0.006	0	0	0.009	0	0	0	0.002	0.001	0.001	0.001	0.001	0.003	0.002	0.002	0.001	0.001	0.003	0
Corynebacterium amycolatum	0	0	0.001	0	0	0.004	0	0	0.009	0	0	0	0	0.001	0.001	0	0	0.001	0	0	0.002	0	0.001	0
Acidipropionibacterium acidipropionici	0	0	0	0	0	0.009	0	0	0.009	0	0	0	0	0	0	0	0	0.001	0.001	0	0	0	0.001	0
Micropruina glycogenica	0	0	0	0	0	0.005	0	0	0.007	0	0	0	0	0	0	0	0	0.001	0	0	0	0	0.001	0
Bifidobacterium adolescentis	0	0	0	0	0	0	0	0	0.001	0	0	0	0	0	0	0	0	0	0	0	0	0	0	0
Rivularia sp. PCC 7116	0	0	0	0	0	0	0	0	0	0	0	0	0	0	0	0	0	0	0	0	0	0	0	0
Shigella dysenteriae	0	0	0	0	0	0.001	0	0	0.001	0	0	0	0	0	0	0	0	0.001	0	0	0	0	0.003	0
Pseudomonas syringae	0	0	0.001	0	0	0.001	0	0	0.002	0	0	0	0	0	0	0	0	0	0	0	0	0	0	0
Alteromonas sp. LMIT006	0	0	0	0	0	0	0	0	0	0	0	0	0	0	0	0	0	0	0	0	0	0	0	0
Colwellia sp. 20A7	0	0	0	0	0	0	0	0	0	0	0	0	0	0	0	0	0	0	0	0	0	0	0	0
Vibrio anguillarum	0	0	0.001	0.001	0.001	0.001	0.001	0.001	0	0	0.001	0	0.001	0.001	0.001	0	0.001	0.004	0.001	0.001	0	0.001	0.004	0
Glaesserella parasuis	0	0	0	0	0	0	0	0	0	0	0	0	0	0	0	0	0	0	0	0	0	0	0	0
Legionella israelensis	0	0	0	0	0	0	0	0	0	0	0	0	0	0	0	0	0	0	0	0	0	0	0	0
Rhizobium leguminosarum	0	0	0.001	0	0	0.004	0.001	0	0.01	0	0	0	0.001	0	0.001	0	0	0.001	0.001	0.001	0.001	0.001	0.002	0
Novosphingobium aromaticivorans	0	0	0	0	0	0.006	0.001	0	0.028	0	0	0	0	0	0	0	0	0	0	0	0	0	0.003	0
Simplicispira suum	0	0	0.001	0	0	0	0	0	0	0	0	0	0	0	0	0	0	0	0	0	0	0	0	0
Sorangium cellulosum	0	0	0	0	0	0.003	0	0	0.005	0	0	0	0	0	0	0	0	0.001	0.001	0	0	0	0.001	0
Chryseobacterium sp. Y16C	0	0	0	0	0	0.001	0	0	0	0	0	0	0	0	0	0	0	0	0	0	0	0	0	0
Chryseobacterium sp. MMS21 Ot14	0	0	0	0	0	0	0	0	0	0	0	0	0	0	0	0	0	0	0	0	0	0	0	0
Chryseobacterium indologenes	0	0	0	0	0	0	0	0	0	0	0	0	0	0	0	0	0	0	0	0	0	0	0	0
Chryseobacterium oranimense	0	0	0	0	0	0	0	0	0	0	0	0	0	0	0	0	0	0	0	0	0	0	0	0
Candidatus Kaistella beijingensis	0	0	0	0	0	0.001	0	0	0	0	0	0	0	0	0	0	0	0	0	0	0	0	0	0
Empedobacter falsenii	0	0	0	0	0	0.001	0	0	0	0	0	0	0	0	0	0	0	0	0	0	0	0	0	0
Psychroflexus torquis	0	0	0	0	0	0	0	0	0	0	0	0	0	0	0	0	0	0	0	0	0	0	0	0
Blattabacterium cuenoti	0	0	0	0	0	0.001	0	0	0.001	0	0	0	0	0	0	0	0	0	0	0	0	0	0.001	0
Prevotella herbatica	0	0	0	0	0	0	0	0	0	0	0	0	0	0	0	0	0	0	0	0	0	0	0	0
Prevotella intermedia	0	0	0	0	0	0	0	0	0	0	0	0	0	0	0	0	0	0	0	0	0	0	0	0
Sphingobacterium multivorum	0	0	0	0	0	0.001	0	0	0.001	0	0	0	0	0	0	0	0	0	0	0	0	0	0.001	0
Sphingobacterium psychroaquaticum	0	0	0	0	0	0	0	0	0	0	0	0	0	0	0	0	0	0	0	0	0	0	0	0
Pedobacter heparinus	0	0	0	0	0	0	0	0	0	0	0	0	0	0	0	0	0	0	0	0	0	0	0	0
Spirosoma sp. KUDC1026	0	0	0	0	0	0	0	0	0	0	0	0	0	0	0	0	0	0	0	0	0	0	0	0
Fusobacterium nucleatum	0	0	0	0	0	0	0	0	0.001	0	0	0	0	0	0	0	0	0	0	0	0	0	0.001	0
Colletotrichum higginsianum	0	0	0	0	0	0.002	0	0	0.003	0	0	0	0.001	0.001	0.001	0	0.001	0.002	0.002	0.002	0.001	0.001	0.003	0
Thermothelomyces thermophilus	0	0	0	0	0	0.002	0	0	0.003	0	0	0	0.001	0	0.001	0	0	0.002	0.001	0.001	0.001	0.001	0.003	0
Cercospora beticola	0	0	0	0	0	0.001	0	0	0.001	0	0	0	0.001	0	0.001	0	0	0.002	0.001	0.001	0.001	0.001	0.003	0
Malassezia restricta	0	0	0	0	0	0.001	0	0	0.003	0	0	0	0.001	0.001	0.001	0	0	0.001	0.001	0.001	0.001	0.001	0.003	0
Bacillus sonorensis	0	0	0	0.002	0	0	0	0	0	0	0	0	0.007	0.003	0.006	0	0.003	0.016	0.017	0.009	0.006	0.006	0.018	0
Bacillus vallismortis	0	0	0	0	0	0	0	0	0	0	0	0	0	0	0	0	0	0.001	0.001	0	0	0	0.001	0
Bacillus anthracis	0	0	0	0.005	0	0.011	0.002	0.002	0.008	0	0	0	0.008	0.003	0.003	0	0	0.004	0.003	0.001	0.002	0.001	0.007	0
Bacillus haynesii	0	0	0	0.001	0	0	0	0	0	0	0	0	0.003	0.002	0.003	0.001	0.002	0.008	0.008	0.004	0.003	0.004	0.011	0.001
Paenibacillus sp. JZ16	0	0	0	0	0	0	0	0	0	0	0	0	0	0	0	0	0	0	0	0	0	0	0	0
Paenibacillus lautus	0	0	0	0	0	0	0	0	0.001	0	0	0	0.001	0	0.001	0	0	0.002	0.002	0.001	0.001	0.001	0.003	0
Kroppenstedtia pulmonis	0	0	0	0	0	0	0	0	0	0	0	0	0.001	0	0.002	0	0.001	0.001	0.003	0.001	0.001	0.001	0.002	0
Clostridium novyi	0	0	0	0	0	0	0	0	0	0	0	0	0	0	0	0	0	0	0	0	0	0	0	0
Faecalibacillus intestinalis	0	0	0	0	0	0	0	0	0	0	0	0	0	0	0	0	0	0	0	0	0	0	0	0
Amycolatopsis sp. FDAARGOS 1241	0	0	0	0	0	0.008	0	0	0.012	0	0	0	0.002	0.001	0.001	0.001	0.001	0.005	0.003	0.002	0.003	0.001	0.006	0.001
Amycolatopsis sp. DSM 110486	0	0	0	0	0	0.007	0	0	0.011	0	0	0	0.002	0.001	0.001	0.001	0.001	0.004	0.003	0.002	0.002	0.001	0.004	0
Amycolatopsis sp. WQ 127309	0	0	0	0	0	0.007	0	0	0.012	0	0	0	0.002	0.001	0.001	0.001	0.001	0.004	0.003	0.002	0.002	0.001	0.005	0
Amycolatopsis sp. Hca4	0	0	0	0	0	0.007	0	0	0.013	0	0	0	0.002	0.001	0.001	0.001	0.001	0.004	0.003	0.002	0.002	0.001	0.005	0
Amycolatopsis sp. AA4	0	0	0	0	0	0.007	0	0	0.012	0	0	0	0.002	0.001	0.001	0.001	0.001	0.004	0.003	0.002	0.002	0.001	0.004	0
Amycolatopsis sp. FU40	0	0	0	0	0	0.005	0	0	0.01	0	0	0	0.002	0.001	0.001	0.001	0.001	0.003	0.002	0.001	0.001	0.001	0.003	0
Amycolatopsis sp. BJA 103	0	0	0	0	0	0.004	0	0	0.006	0	0	0	0.001	0	0.001	0.001	0.001	0.002	0.001	0.001	0.001	0.001	0.003	0
Amycolatopsis pretoriensis	0	0	0	0	0	0.008	0	0	0.015	0	0	0	0.003	0.001	0.001	0.001	0.001	0.005	0.004	0.003	0.002	0.002	0.006	0.001
Amycolatopsis japonica	0	0	0	0	0	0.004	0	0	0.006	0	0	0	0.001	0.001	0	0	0.001	0.003	0.002	0.001	0.001	0.001	0.003	0
Amycolatopsis mediterranei	0	0	0	0	0	0.007	0	0	0.011	0	0	0	0.002	0.001	0.001	0.001	0.001	0.004	0.002	0.002	0.002	0.001	0.003	0
Amycolatopsis roodepoortensis	0	0	0	0	0	0.008	0	0	0.013	0	0	0	0.002	0.001	0.001	0.001	0.001	0.005	0.003	0.002	0.002	0.001	0.005	0.001
Saccharomonospora cyanea	0	0	0	0	0	0.009	0	0	0.015	0	0	0	0.003	0.001	0.002	0.002	0.001	0.006	0.004	0.003	0.003	0.002	0.006	0.001
Saccharomonospora azurea	0	0	0	0	0	0.008	0	0	0.013	0	0	0	0.003	0.001	0.001	0.001	0.001	0.005	0.003	0.003	0.003	0.002	0.006	0.001
Pseudonocardia sp. HH130630 07	0	0	0	0	0	0.009	0	0	0.013	0	0	0	0.002	0.001	0.001	0.001	0.001	0.005	0.003	0.003	0.002	0.001	0.005	0
Pseudonocardia sp. AL041005 10	0	0	0	0	0	0.005	0	0	0.008	0	0	0	0.002	0.001	0.001	0.001	0.001	0.003	0.002	0.001	0.001	0.001	0.003	0
Pseudonocardia dioxanivorans	0	0	0	0	0	0.005	0	0	0.008	0	0	0	0.002	0.001	0.001	0.001	0.001	0.003	0.002	0.002	0.001	0.001	0.003	0
Saccharothrix espanaensis	0	0	0	0	0	0.011	0	0	0.019	0	0	0	0.003	0.001	0.002	0.001	0.001	0.007	0.004	0.003	0.003	0.002	0.007	0.001
Actinoalloteichus hoggarensis	0	0	0	0	0	0.01	0	0	0.018	0	0	0	0.004	0.001	0.002	0.002	0.002	0.006	0.004	0.003	0.003	0.002	0.007	0.001
Kibdelosporangium phytohabitans	0	0	0	0	0	0.008	0	0	0.015	0	0	0	0.003	0.001	0.001	0.001	0.001	0.005	0.003	0.003	0.002	0.001	0.006	0.001
Actinosynnema pretiosum	0	0	0	0	0	0.011	0	0	0.021	0	0	0	0.004	0.001	0.002	0.002	0.002	0.007	0.005	0.003	0.004	0.002	0.008	0.001
Streptomyces sp. SCUT 3	0	0	0	0	0	0.003	0	0	0.006	0	0	0	0.001	0	0.001	0.001	0.001	0.002	0.001	0.001	0.001	0.001	0.002	0
Streptomyces sp. SN 593	0	0	0	0	0	0.002	0	0	0.004	0	0	0	0.001	0	0	0	0	0.002	0.001	0.001	0.001	0	0.002	0
Streptomyces sp. BH MK 02	0	0	0	0	0	0.002	0	0	0.005	0	0	0	0.001	0	0	0	0	0.002	0.001	0.001	0.001	0	0.002	0
Streptomyces venezuelae	0	0	0	0	0	0.007	0	0	0.011	0	0	0	0.002	0.001	0.001	0.001	0.001	0.004	0.003	0.002	0.002	0.001	0.004	0.001
Streptomyces marincola	0	0	0	0	0	0.003	0	0	0.004	0	0	0	0.001	0	0	0	0	0.002	0.001	0.001	0.001	0.001	0.002	0
Streptomyces chartreusis	0	0	0	0	0	0.002	0	0	0.004	0	0	0	0.001	0	0	0	0	0.002	0.001	0.001	0	0	0.002	0
Streptomyces peucetius	0	0	0	0	0	0.002	0	0	0.003	0	0	0	0.001	0	0	0	0	0.001	0.001	0.001	0.001	0	0.001	0
Streptomyces bathyalis	0	0	0	0	0	0.002	0	0	0.004	0	0	0	0.001	0	0	0	0	0.002	0.001	0.001	0.001	0	0.002	0
Streptomyces xinghaiensis	0	0	0	0	0	0.002	0	0	0.003	0	0	0	0.001	0	0	0	0	0.002	0.001	0.001	0.001	0	0.001	0
Streptomyces collinus	0	0	0	0	0	0.002	0	0	0.004	0	0	0	0.001	0	0	0	0	0.001	0.001	0.001	0	0	0.001	0
Mycolicibacterium hassiacum	0	0	0	0.001	0	0.004	0	0	0.006	0	0.001	0	0.001	0	0.001	0.001	0.001	0.002	0.002	0.001	0.001	0.001	0.003	0
Rhodococcus sp. X156	0	0	0	0	0	0.005	0	0	0.009	0	0	0	0.002	0.001	0.001	0.001	0.001	0.003	0.002	0.001	0.001	0.001	0.003	0
Rhodococcus fascians	0	0	0	0	0	0.003	0	0	0.004	0	0	0	0.001	0	0	0	0.001	0.001	0.001	0.001	0.001	0	0.001	0
Rhodococcus opacus	0	0	0	0.001	0	0.006	0.001	0	0.011	0	0.001	0	0.002	0.002	0.001	0.002	0.001	0.003	0.003	0.003	0.002	0.001	0.004	0.001
Nocardia cyriacigeorgica	0	0	0	0	0	0.004	0	0	0.006	0	0	0	0.001	0.001	0.001	0.001	0.001	0.002	0.002	0.001	0.001	0.001	0.002	0
Nocardia terpenica	0	0	0	0	0	0.003	0	0	0.004	0	0	0	0.001	0	0	0.001	0	0.002	0.001	0.001	0.001	0.001	0.002	0
Nocardia otitidiscaviarum	0	0	0	0	0	0.002	0	0	0.004	0	0	0	0.001	0	0	0	0	0.002	0.001	0.001	0.001	0	0.002	0
Micrococcus luteus	0	0	0	0	0	0.005	0	0	0.015	0	0	0	0.001	0.001	0	0	0	0.001	0.001	0.001	0	0	0.001	0
Micromonospora sp. WMMC415	0	0	0	0	0	0.002	0	0	0.003	0	0	0	0.001	0	0	0	0	0.001	0.001	0.001	0.001	0	0.001	0
Actinoplanes derwentensis	0	0	0	0	0	0.002	0	0	0.004	0	0	0	0.001	0	0	0	0	0.001	0.001	0.001	0.001	0	0.002	0
Nonomuraea phyllanthi	0	0	0	0	0	0.002	0	0	0.003	0	0	0	0.001	0	0	0	0	0.001	0.001	0.001	0.001	0	0.001	0
Nonomuraea coxensis	0	0	0	0	0	0.002	0	0	0.004	0	0	0	0.001	0	0	0	0	0.001	0.001	0.001	0.001	0	0.001	0
Xanthomonas translucens	0	0	0	0	0	0.005	0	0	0.036	0	0	0	0.001	0	0.001	0	0.001	0.001	0.001	0.001	0.001	0.001	0.015	0
Gramella echinicola	0	0	0	0	0	0	0	0	0	0	0	0	0	0	0	0	0	0.001	0	0	0	0	0.001	0
Methylacidiphilum kamchatkense	0	0	0	0	0	0.004	0	0	0.014	0	0	0	0	0	0	0	0	0	0	0	0	0	0.002	0
Fusarium fujikuroi	0	0	0	0	0	0	0	0	0.001	0	0	0	0	0	0	0	0	0	0	0	0	0.003	0.001	0
Purpureocillium takamizusanense	0	0	0	0	0	0.002	0	0	0.003	0	0	0	0.001	0	0.001	0	0	0.002	0.001	0.001	0	0.001	0.002	0
Thermothielavioides terrestris	0	0	0	0	0	0.003	0.001	0	0.003	0	0	0	0.001	0.001	0.001	0.001	0.001	0.003	0.002	0.002	0.001	0.001	0.004	0
Zymoseptoria tritici	0	0	0	0	0	0.001	0	0	0.001	0	0	0	0	0	0.001	0	0	0.001	0.001	0.001	0	0	0.001	0
Streptococcus cristatus	0	0	0	0	0	0.001	0	0	0.001	0	0	0	0	0	0	0	0	0	0	0	0	0	0	0
Streptococcus marmotae	0	0	0	0	0	0	0	0	0	0	0	0	0	0	0	0	0	0	0	0	0	0	0	0
Jeotgalibaca dankookensis	0	0	0	0	0	0	0	0	0	0	0	0	0	0	0	0	0	0	0	0	0	0	0	0
Bacillus wiedmannii	0	0	0	0	0	0	0	0	0.001	0	0	0	0	0	0	0	0	0	0	0	0	0	0	0
Anoxybacillus flavithermus	0	0	0	0	0	0.001	0	0	0	0	0	0	0	0	0	0	0	0	0	0	0	0	0	0
Macrococcus canis	0	0	0	0	0	0	0	0	0	0	0	0	0	0	0	0	0	0	0	0	0	0	0	0
Paenibacillus polymyxa	0	0	0	0	0	0.003	0	0	0.002	0	0	0	0	0	0	0	0	0	0	0	0	0	0	0
Paenibacillus rhizovicinus	0	0	0	0	0	0	0	0	0	0	0	0	0	0	0	0	0	0	0	0	0	0	0	0
Brochothrix thermosphacta	0	0	0	0	0	0	0	0	0	0	0	0	0	0	0	0	0	0	0	0	0	0	0	0
Brevibacterium sp. CS2	0	0	0	0	0	0.003	0	0	0.005	0	0	0	0.001	0	0	0	0	0.001	0	0.001	0	0	0	0
Brevibacterium siliguriense	0	0	0	0	0	0.003	0	0	0.005	0	0	0	0.001	0	0.001	0	0	0.001	0	0.001	0.001	0	0.001	0
Brachybacterium avium	0	0	0	0	0	0.004	0	0	0.008	0	0	0	0.001	0	0	0	0	0.001	0.001	0.001	0.001	0	0.001	0
Nostoc sp. Peltigera membranacea cyanobiont N6	0	0	0	0	0	0.001	0	0	0.001	0	0	0	0	0	0	0	0	0	0	0	0	0	0	0
Pectobacterium odoriferum	0	0	0	0	0	0	0	0	0	0	0	0	0	0	0	0	0	0	0	0	0	0	0	0
Acinetobacter indicus	0	0	0	0	0	0	0	0	0	0	0	0	0	0	0	0	0	0	0	0	0	0	0	0
Photobacterium damselae	0	0	0	0	0	0	0	0	0.001	0	0	0	0	0	0	0	0	0	0	0	0	0	0	0
Agrobacterium vaccinii	0	0	0	0	0.001	0	0	0	0	0	0.001	0	0	0	0	0	0	0	0	0	0	0	0	0
Roseovarius sp. TM1035	0	0	0	0	0	0	0	0	0	0	0	0	0	0	0	0	0	0	0	0	0	0	0	0
Roseovarius mucosus	0	0	0	0	0	0	0	0	0	0	0	0	0	0	0	0	0	0	0	0	0	0	0	0
Prevotella copri	0	0	0	0	0.001	0.001	0	0	0.001	0	0	0	0	0	0	0	0	0	0	0	0	0	0	0
Olivibacter sp. LS 1	0	0	0	0	0	0	0.001	0	0	0	0	0	0	0	0	0	0	0	0	0	0	0	0.001	0
Fusarium venenatum	0	0	0	0	0	0.001	0	0	0.002	0	0	0	0.001	0.001	0.001	0.001	0.001	0.002	0.002	0.001	0.001	0.001	0.004	0
Drechmeria coniospora	0	0	0	0	0	0.001	0	0	0.001	0	0	0	0.001	0	0.001	0	0	0.001	0.001	0.001	0	0.001	0.002	0
Pyricularia oryzae	0	0	0	0	0	0.002	0	0	0.002	0	0	0	0	0	0	0	0	0.001	0.001	0.001	0	0	0.001	0
Okubovirus SPO1	0	0	0	0	0.001	0	0	0	0	0	0	0	0	0	0	0	0	0	0	0	0	0	0	0
Okubovirus camphawk	0	0	0	0	0.001	0	0	0.001	0	0	0	0	0	0	0	0	0	0	0	0	0	0	0	0
Lactobacillus helsingborgensis	0	0	0	0	0	0	0	0	0	0	0	0	0	0	0	0	0	0	0	0	0	0	0	0
Weissella ceti	0	0	0	0	0	0.002	0.001	0	0.002	0	0	0	0	0	0	0	0	0	0	0	0	0	0	0
Lactococcus allomyrinae	0	0	0	0	0	0	0	0	0	0	0	0	0	0	0	0	0	0	0	0	0	0	0	0
Lactococcus petauri	0	0	0	0	0	0	0	0	0	0	0	0	0	0	0	0	0	0	0	0	0	0	0	0
Streptococcus sp. oral taxon 431	0	0	0	0	0	0	0	0	0	0	0	0	0	0	0	0	0	0	0	0	0	0	0	0
Streptococcus sp. zg 86	0	0	0	0	0	0	0	0	0	0	0	0	0	0	0	0	0	0	0	0	0	0	0	0
Streptococcus sp. KS 6	0	0	0	0	0	0	0	0	0	0	0	0	0	0	0	0	0	0	0	0	0	0	0	0
Streptococcus sp. Marseille Q6470	0	0	0	0	0	0	0	0	0	0	0	0	0	0	0	0	0	0	0	0	0	0	0	0
Streptococcus intermedius	0	0	0	0	0	0	0	0	0	0	0	0	0	0	0	0	0	0	0	0	0	0	0	0
Streptococcus salivarius	0	0	0	0	0	0.002	0	0	0.002	0	0	0	0	0	0	0	0	0	0	0	0	0	0	0
Streptococcus canis	0	0	0	0	0	0	0	0	0	0	0	0	0	0	0	0	0	0	0	0	0	0	0	0
Streptococcus infantarius	0	0	0	0	0	0.001	0	0	0.001	0	0	0	0	0	0	0	0	0	0	0	0	0	0	0
Streptococcus porcinus	0	0	0	0	0	0	0	0	0	0	0	0	0	0	0	0	0	0	0	0	0	0	0	0
Streptococcus oriscaviae	0	0	0	0	0	0	0	0	0	0	0	0	0	0	0	0	0	0	0	0	0	0	0	0
Streptococcus australis	0	0	0	0	0	0.001	0	0	0	0	0	0	0	0	0	0	0	0	0	0	0	0	0	0
Streptococcus himalayensis	0	0	0	0	0	0	0	0	0	0	0	0	0	0	0	0	0	0	0	0	0	0	0	0
Streptococcus pluranimalium	0	0	0	0	0	0	0	0	0	0	0	0	0	0	0	0	0	0	0	0	0	0	0	0
Streptococcus merionis	0	0	0	0	0	0	0	0	0	0	0	0	0	0	0	0	0	0	0	0	0	0	0	0
Streptococcus infantis	0	0	0	0	0	0	0	0	0	0	0	0	0	0	0	0	0	0	0	0	0	0	0	0
Floricoccus penangensis	0	0	0	0	0	0	0	0	0	0	0	0	0	0	0	0	0	0	0	0	0	0	0	0
Enterococcus sp. M190262	0	0	0	0	0	0.001	0	0	0	0	0	0	0	0	0	0	0	0	0	0	0	0	0	0
Enterococcus innesii	0	0	0	0	0	0	0	0	0	0	0	0	0	0	0	0	0	0	0	0	0	0	0	0
Vagococcus sp. G314FT	0	0	0	0	0	0	0	0	0	0	0	0	0	0	0	0	0	0	0	0	0	0	0	0
Vagococcus xieshaowenii	0	0	0	0	0	0	0	0	0	0	0	0	0	0	0	0	0	0	0	0	0	0	0	0
Carnobacterium sp. CS13	0	0	0	0	0	0.001	0	0	0	0	0	0	0	0	0	0	0	0	0	0	0	0	0	0
Carnobacterium sp. CP1	0	0	0	0	0	0.001	0	0	0	0	0	0	0	0	0	0	0	0	0	0	0	0	0	0
Jeotgalibaca sp. PTS2502	0	0	0	0	0	0	0	0	0	0	0	0	0	0	0	0	0	0	0	0	0	0	0	0
Jeotgalibaca sp. MA1X17 3	0	0	0	0	0	0	0	0	0	0	0	0	0	0	0	0	0	0	0	0	0	0	0	0
Jeotgalibaca ciconiae	0	0	0	0	0	0	0	0	0	0	0	0	0	0	0	0	0	0	0	0	0	0	0	0
Granulicatella adiacens	0	0	0	0	0	0	0	0	0	0	0	0	0	0	0	0	0	0	0	0	0	0	0	0
Aerococcus sanguinicola	0	0	0	0	0	0	0	0	0	0	0	0	0	0	0	0	0	0	0	0	0	0	0	0
Aerococcus christensenii	0	0	0	0	0	0	0	0	0	0	0	0	0	0	0	0	0	0	0	0	0	0	0	0
Aerococcus viridans	0	0	0	0	0	0	0	0	0	0	0	0	0	0	0	0	0	0	0	0	0	0	0	0
Bacillus toyonensis	0	0	0	0	0	0.001	0	0	0.001	0	0	0	0.001	0	0.001	0	0	0	0	0	0	0	0.002	0
Bacillus cytotoxicus	0	0	0	0	0	0	0	0	0	0	0	0	0	0	0	0	0	0	0	0	0	0	0	0
Bacillus pseudomycoides	0	0	0	0	0	0	0	0	0	0	0	0	0	0	0	0	0	0	0	0	0	0	0	0
Bacillus sp. SB49	0	0	0	0	0	0.001	0	0	0	0	0	0	0	0	0	0	0	0	0	0	0	0	0	0
Bacillus sp. FJAT 42376	0	0	0	0	0	0	0	0	0.001	0	0	0	0	0	0	0	0	0	0	0	0	0	0	0
Bacillus sp. S3	0	0	0	0	0	0	0	0	0	0	0	0	0	0	0	0	0	0	0	0	0	0	0.001	0
Bacillus sp. FJAT 22090	0	0	0	0	0	0	0	0	0.001	0	0	0	0	0	0	0	0	0	0	0	0	0	0	0
Bacillus sp. JY 23	0	0	0	0	0	0	0	0	0	0	0	0	0	0	0	0	0	0	0	0	0	0	0	0
Bacillus sp. ZJS3	0	0	0	0	0	0.001	0	0	0.003	0	0	0	0	0	0	0	0	0	0	0	0	0	0	0
Bacillus sp. PAMC26568	0	0	0	0	0	0	0	0	0	0	0	0	0	0	0	0	0	0	0	0	0	0	0	0
Bacillus pumilus	0	0	0	0	0	0	0	0	0.001	0	0	0	0.001	0	0	0	0	0.001	0.001	0.001	0.001	0	0.001	0
Bacillus altitudinis	0	0	0	0	0	0.001	0	0	0.001	0	0	0	0.001	0	0.001	0	0	0.001	0.001	0.001	0	0.001	0.002	0
Bacillus shivajii	0	0	0	0	0	0	0	0	0	0	0	0	0	0	0	0	0	0	0	0	0	0	0	0
Bacillus gobiensis	0	0	0	0	0	0	0	0	0	0	0	0	0	0	0	0	0	0	0	0	0	0	0.001	0
Bacillus aquiflavi	0	0	0	0	0	0	0	0	0	0	0	0	0	0	0	0	0	0	0	0	0	0	0	0
Bacillus cabrialesii	0	0	0	0	0	0	0	0	0	0	0	0	0	0	0	0	0	0	0.001	0	0	0	0.001	0
Bacillus weihaiensis	0	0	0	0	0	0	0	0	0	0	0	0	0	0	0	0	0	0	0	0	0	0	0	0
Bacillus smithii	0	0	0	0	0	0	0	0	0	0	0	0	0	0	0	0	0	0	0	0	0	0	0	0
Bacillus dafuensis	0	0	0	0	0	0	0	0	0	0	0	0	0	0	0	0	0	0	0	0	0	0	0	0
Bacillus safensis	0	0	0	0	0	0	0	0	0	0	0	0	0.001	0	0	0	0	0.001	0.001	0.003	0.001	0	0.001	0
Bacillus methanolicus	0	0	0	0	0	0	0	0	0	0	0	0	0	0	0	0	0	0	0	0	0	0	0	0
Priestia koreensis	0	0	0	0	0	0.001	0	0	0	0	0	0	0	0	0	0	0	0	0	0	0	0	0	0
Priestia flexa	0	0	0	0	0	0	0	0	0	0	0	0	0	0	0	0	0	0	0	0	0	0	0	0
Alkalihalobacillus miscanthi	0	0	0	0	0	0	0	0	0	0	0	0	0	0	0	0	0	0	0	0	0	0	0	0
Alkalihalobacillus krulwichiae	0	0	0	0	0	0	0	0	0	0	0	0	0	0	0	0	0	0	0	0	0	0	0	0
Anoxybacillus sediminis	0	0	0	0	0	0	0	0	0	0	0	0	0	0	0	0	0	0	0	0	0	0	0	0
Lysinibacillus sp. SGAir0095	0	0	0	0	0	0	0	0	0	0	0	0	0	0	0	0	0	0	0	0	0	0	0	0
Lysinibacillus sp. 2017	0	0	0	0	0	0	0	0	0	0	0	0	0	0	0	0	0	0	0	0	0	0	0	0
Lysinibacillus sp. CD3 6	0	0	0	0	0	0	0	0	0	0	0	0	0	0	0	0	0	0	0	0	0	0	0	0
Lysinibacillus fusiformis	0	0	0	0	0	0.001	0	0	0	0	0	0	0	0	0	0	0	0	0	0	0	0	0	0
Lysinibacillus parviboronicapiens	0	0	0	0	0	0	0	0	0	0	0	0	0	0	0	0	0	0	0	0	0	0	0	0
Peribacillus simplex	0	0	0	0	0	0	0	0	0	0	0	0	0	0	0	0	0	0	0	0	0	0	0	0
Peribacillus psychrosaccharolyticus	0	0	0	0	0	0	0	0	0	0	0	0	0	0	0	0	0	0	0	0	0	0	0.001	0
Peribacillus muralis	0	0	0	0	0	0	0	0	0	0	0	0	0	0	0	0	0	0	0	0	0	0	0	0
Virgibacillus necropolis	0	0	0	0	0	0	0	0	0	0	0	0	0	0	0	0	0	0	0	0	0	0	0	0
Virgibacillus dokdonensis	0	0	0	0	0	0	0	0	0	0	0	0	0	0	0	0	0	0	0	0	0	0	0	0
Cytobacillus solani	0	0	0	0	0	0	0	0	0	0	0	0	0	0	0	0	0	0	0	0	0	0	0	0
Cytobacillus firmus	0	0	0	0	0	0	0	0	0	0	0	0	0	0	0	0	0	0	0	0	0	0	0	0
Cytobacillus sp. CY G	0	0	0	0	0	0	0	0	0	0	0	0	0	0	0	0	0	0	0	0	0	0	0	0
Metabacillus sp. cB07	0	0	0	0	0	0.001	0	0	0	0	0	0	0	0	0	0	0	0	0	0	0	0	0	0
Metabacillus sp. KUDC1714	0	0	0	0	0	0	0	0	0	0	0	0	0	0	0	0	0	0	0	0	0	0	0	0
Metabacillus endolithicus	0	0	0	0	0	0	0	0	0	0	0	0	0	0	0	0	0	0	0	0	0	0	0	0
Geobacillus subterraneus	0	0	0	0	0	0.001	0	0	0	0	0	0	0	0	0	0	0	0	0	0	0	0	0	0
Niallia sp. RD1	0	0	0	0	0	0	0	0	0	0	0	0	0	0	0	0	0	0	0	0	0	0	0	0
Halobacillus sp. SSBR10 3	0	0	0	0	0	0	0	0	0	0	0	0	0	0	0	0	0	0	0	0	0	0	0	0
Halobacillus litoralis	0	0	0	0	0	0	0	0	0	0	0	0	0	0	0	0	0	0	0	0	0	0	0	0
Parageobacillus sp. KH3 4	0	0	0	0	0	0	0	0	0	0	0	0	0	0	0	0	0	0	0	0	0	0	0	0
Gracilibacillus salitolerans	0	0	0	0	0	0	0	0	0	0	0	0	0	0	0	0	0	0	0	0	0	0	0	0
Gracilibacillus sp. SSPM10 3	0	0	0	0	0	0	0	0	0	0	0	0	0	0	0	0	0	0	0	0	0	0	0	0
Fictibacillus arsenicus	0	0	0	0	0	0	0	0	0	0	0	0	0	0	0	0	0	0	0	0	0	0	0	0
Fictibacillus sp. KU28468	0	0	0	0	0	0	0	0	0	0	0	0	0	0	0	0	0	0	0	0	0	0	0	0
Fictibacillus phosphorivorans	0	0	0	0	0	0	0	0	0	0	0	0	0	0	0	0	0	0	0	0	0	0	0	0
Rossellomorea marisflavi	0	0	0	0	0	0.001	0	0	0.001	0	0	0	0	0	0	0	0	0	0	0	0	0	0	0
Mesobacillus foraminis	0	0	0	0	0	0	0	0	0	0	0	0	0	0	0	0	0	0	0	0	0	0	0	0
Mesobacillus jeotgali	0	0	0	0	0	0	0	0	0	0	0	0	0	0	0	0	0	0	0	0	0	0	0	0
Mesobacillus sp. S13	0	0	0	0	0	0	0	0	0	0	0	0	0	0	0	0	0	0	0	0	0	0	0	0
Sutcliffiella cohnii	0	0	0	0	0	0	0	0	0	0	0	0	0	0	0	0	0	0	0	0	0	0	0	0
Sutcliffiella horikoshii	0	0	0	0	0	0	0	0	0	0	0	0	0	0	0	0	0	0	0	0	0	0	0	0
Psychrobacillus sp. INOP01	0	0	0	0	0	0	0	0	0	0	0	0	0	0	0	0	0	0	0	0	0	0	0	0
Salisediminibacterium selenitireducens	0	0	0	0	0	0	0	0	0	0	0	0	0	0	0	0	0	0	0	0	0	0	0	0
Radiobacillus sp. 80	0	0	0	0	0	0	0	0	0	0	0	0	0	0	0	0	0	0	0	0	0	0	0	0
Radiobacillus deserti	0	0	0	0	0	0	0	0	0	0	0	0	0	0	0	0	0	0	0	0	0	0	0	0
Heyndrickxia oleronia	0	0	0	0	0	0	0	0	0	0	0	0	0	0	0	0	0	0	0	0	0	0	0	0
Lentibacillus sp. CBA3610	0	0	0	0	0	0	0	0	0	0	0	0	0	0	0	0	0	0	0	0	0	0	0	0
Evansella cellulosilytica	0	0	0	0	0	0	0	0	0	0	0	0	0	0	0	0	0	0	0	0	0	0	0	0
Amphibacillus xylanus	0	0	0	0	0	0	0	0	0	0	0	0	0	0	0	0	0	0	0	0	0	0	0	0
Pradoshia sp. D12	0	0	0	0	0	0	0	0	0	0	0	0	0	0	0	0	0	0	0	0	0	0	0	0
Alkalihalophilus pseudofirmus	0	0	0	0	0	0	0	0	0	0	0	0	0	0	0	0	0	0	0	0	0	0	0	0
Caldibacillus thermoamylovorans	0	0	0	0	0	0	0	0	0	0	0	0	0	0	0	0	0	0	0	0	0	0	0	0
Mangrovibacillus cuniculi	0	0	0	0	0	0	0	0	0	0	0	0	0	0	0	0	0	0	0	0	0	0	0	0
Halalkalibacterium halodurans	0	0	0	0	0	0	0	0	0	0	0	0	0	0	0	0	0	0	0	0	0	0	0	0
Salimicrobium jeotgali	0	0	0	0	0	0	0	0	0	0	0	0	0	0	0	0	0	0	0	0	0	0	0	0
Staphylococcus capitis	0	0	0	0	0	0	0	0	0.001	0	0	0	0	0	0	0	0	0	0	0	0	0	0	0
Staphylococcus felis	0	0	0	0	0	0	0	0	0	0	0	0	0	0	0	0	0	0	0	0	0	0	0	0
Staphylococcus delphini	0	0	0	0	0	0	0	0	0	0	0	0	0	0	0	0	0	0	0	0	0	0	0	0
Staphylococcus saccharolyticus	0	0	0	0	0	0	0	0	0	0	0	0	0	0	0	0	0	0	0	0	0	0	0	0
Staphylococcus auricularis	0	0	0	0	0	0	0	0	0	0	0	0	0	0	0	0	0	0	0	0	0	0	0	0
Staphylococcus simiae	0	0	0	0	0	0	0	0	0	0	0	0	0	0	0	0	0	0	0	0	0	0	0	0
Staphylococcus chromogenes	0	0	0	0	0	0	0	0	0	0	0	0	0	0	0	0	0	0	0	0	0	0	0	0
Staphylococcus lloydii	0	0	0	0	0	0	0	0	0	0	0	0	0	0	0	0	0	0	0	0	0	0	0	0
Staphylococcus schleiferi	0	0	0	0	0	0	0	0	0	0	0	0	0	0	0	0	0	0	0	0	0	0	0	0
Staphylococcus schweitzeri	0	0	0	0	0	0	0	0	0	0	0	0	0	0	0	0	0	0	0	0	0	0	0	0
Mammaliicoccus sp. Marseille Q6498	0	0	0	0	0	0	0	0	0	0	0	0	0	0	0	0	0	0	0	0	0	0	0	0
Macrococcus epidermidis	0	0	0	0	0	0	0	0	0	0	0	0	0	0	0	0	0	0	0	0	0	0	0	0
Macrococcus caseolyticus	0	0	0	0	0	0	0	0	0	0	0	0	0	0	0	0	0	0	0	0	0	0	0	0
Salinicoccus halodurans	0	0	0	0	0	0	0	0	0.001	0	0	0	0.001	0	0	0	0	0	0	0	0	0	0	0
Paenibacillus sp. H1 7	0	0	0	0	0	0.001	0	0	0.001	0	0	0	0	0	0	0	0	0	0	0	0	0	0	0
Paenibacillus sp. 481	0	0	0	0	0	0	0	0	0	0	0	0	0	0	0	0	0	0	0	0	0	0	0	0
Paenibacillus sp. 32O W	0	0	0	0	0	0	0	0	0.001	0	0	0	0	0	0	0	0	0	0	0	0	0	0	0
Paenibacillus sp. HWE 109	0	0	0	0	0	0	0	0	0	0	0	0	0	0	0	0	0	0	0	0	0	0	0	0
Paenibacillus sp. B01	0	0	0	0	0	0	0	0	0	0	0	0	0	0	0	0	0	0	0	0	0	0	0	0
Paenibacillus sp. SS4	0	0	0	0	0	0	0	0	0	0	0	0	0	0	0	0	0	0	0	0	0	0	0	0
Paenibacillus sp. JDR 2	0	0	0	0	0	0	0	0	0	0	0	0	0	0	0	0	0	0	0	0	0	0	0	0
Paenibacillus sp. PK3_47	0	0	0	0	0	0	0	0	0	0	0	0	0	0	0	0	0	0	0	0	0	0	0	0
Paenibacillus sp. FSL P4 0081	0	0	0	0	0	0	0	0	0	0	0	0	0	0	0	0	0	0	0	0	0	0	0	0
Paenibacillus sp. FSL H7 0357	0	0	0	0	0	0	0	0	0	0	0	0	0	0	0	0	0	0	0	0	0	0	0	0
Paenibacillus sp. PSB04	0	0	0	0	0	0	0	0	0	0	0	0	0	0	0	0	0	0	0.001	0	0	0	0.001	0
Paenibacillus sp. FSL H7 0737	0	0	0	0	0	0	0	0	0	0	0	0	0	0	0	0	0	0	0	0	0	0	0	0
Paenibacillus sp. BIHB4019	0	0	0	0	0	0	0	0	0	0	0	0	0	0	0	0	0	0	0	0	0	0	0	0
Paenibacillus sp. FSL R7 0273	0	0	0	0	0	0	0	0	0	0	0	0	0	0	0	0	0	0	0	0	0	0	0	0
Paenibacillus sp. IHBB 10380	0	0	0	0	0	0	0	0	0	0	0	0	0	0	0	0	0	0	0	0	0	0	0	0
Paenibacillus sp. N3/727	0	0	0	0	0	0	0	0	0	0	0	0	0	0	0	0	0	0	0	0	0	0	0	0
Paenibacillus bovis	0	0	0	0	0	0.001	0	0	0.001	0	0	0	0	0	0	0	0	0	0	0	0	0	0	0
Paenibacillus mucilaginosus	0	0	0	0	0	0	0	0	0.001	0	0	0	0	0	0	0	0	0	0	0	0	0	0	0
Paenibacillus cellulosilyticus	0	0	0	0	0	0	0	0	0	0	0	0	0	0	0	0	0	0	0	0	0	0	0	0
Paenibacillus dendritiformis	0	0	0	0	0	0.001	0	0	0.001	0	0	0	0	0	0	0	0	0	0	0	0	0	0	0
Paenibacillus guangzhouensis	0	0	0	0	0	0	0	0	0	0	0	0	0	0	0	0	0	0	0	0	0	0	0	0
Paenibacillus macerans	0	0	0	0	0	0	0	0	0	0	0	0	0	0	0	0	0	0	0	0	0	0	0	0
Paenibacillus beijingensis	0	0	0	0	0	0	0	0	0	0	0	0	0	0	0	0	0	0	0	0	0	0	0	0
Paenibacillus yonginensis	0	0	0	0	0	0	0	0	0	0	0	0	0	0	0	0	0	0	0	0	0	0	0	0
Paenibacillus chitinolyticus	0	0	0	0	0	0	0	0	0	0	0	0	0	0	0	0	0	0	0	0	0	0	0	0
Paenibacillus albicereus	0	0	0	0	0	0	0	0	0.001	0	0	0	0	0	0	0	0	0	0	0	0	0	0	0
Paenibacillus sophorae	0	0	0	0	0	0	0	0	0	0	0	0	0	0	0	0	0	0	0	0	0	0	0	0
Paenibacillus odorifer	0	0	0	0	0	0	0	0	0	0	0	0	0	0	0	0	0	0	0	0	0	0	0	0
Paenibacillus durus	0	0	0	0	0	0	0	0	0	0	0	0	0	0	0	0	0	0	0	0	0	0	0	0
Paenibacillus antarcticus	0	0	0	0	0	0	0	0	0	0	0	0	0	0	0	0	0	0	0	0	0	0	0	0
Paenibacillus pabuli	0	0	0	0	0	0	0	0	0	0	0	0	0	0	0	0	0	0	0	0	0	0	0	0
Paenibacillus donghaensis	0	0	0	0	0	0	0	0	0	0	0	0	0	0	0	0	0	0	0	0	0	0	0	0
Paenibacillus thiaminolyticus	0	0	0	0	0	0	0	0	0	0	0	0	0	0	0	0	0	0	0	0	0	0	0	0
Paenibacillus protaetiae	0	0	0	0	0	0	0	0	0	0	0	0	0	0	0	0	0	0	0	0	0	0	0	0
Paenibacillus graminis	0	0	0	0	0	0	0	0	0	0	0	0	0	0	0	0	0	0	0	0	0	0	0	0
Paenibacillus alvei	0	0	0	0	0	0	0	0	0	0	0	0	0	0	0	0	0	0	0	0	0	0	0	0
Brevibacillus sp. MMS20 4M 10 Y	0	0	0	0	0	0	0	0	0	0	0	0	0	0	0	0	0	0	0	0	0	0	0	0
Brevibacillus agri	0	0	0	0	0	0	0	0	0	0	0	0	0	0	0	0	0	0	0	0	0	0	0	0
Brevibacillus brevis	0	0	0	0	0	0	0	0	0	0	0	0	0	0	0	0	0	0	0	0	0	0	0	0
Brevibacillus laterosporus	0	0	0	0	0	0.001	0	0	0.001	0	0	0	0	0	0	0	0	0	0	0	0	0	0	0
Brevibacillus choshinensis	0	0	0	0	0	0	0	0	0	0	0	0	0	0	0	0	0	0	0	0	0	0	0	0
Brevibacillus formosus	0	0	0	0	0	0	0	0	0	0	0	0	0	0	0	0	0	0	0	0	0	0	0	0
Brevibacillus marinus	0	0	0	0	0	0	0	0	0	0	0	0	0	0	0	0	0	0	0	0	0	0	0	0
Cohnella candidum	0	0	0	0	0	0	0	0	0	0	0	0	0	0	0	0	0	0	0	0	0	0	0	0
Aneurinibacillus soli	0	0	0	0	0	0	0	0	0	0	0	0	0	0	0	0	0	0	0	0	0	0	0	0
Saccharibacillus brassicae	0	0	0	0	0	0	0	0	0.001	0	0	0	0	0	0	0	0	0	0	0	0	0	0	0
Thermobacillus composti	0	0	0	0	0	0	0	0	0	0	0	0	0	0	0	0	0	0	0	0	0	0	0	0
Laceyella sacchari	0	0	0	0	0	0	0	0	0	0	0	0	0	0	0	0	0	0	0	0	0	0	0	0
Polycladomyces abyssicola	0	0	0	0	0	0	0	0	0	0	0	0	0	0	0	0	0	0	0	0	0	0	0	0
Staphylospora marina	0	0	0	0	0	0	0	0	0	0	0	0	0	0	0	0	0	0	0	0	0	0	0	0
Listeria grayi	0	0	0	0	0	0.001	0	0	0	0	0	0	0	0	0	0	0	0	0	0	0	0	0	0
Listeria weihenstephanensis	0	0	0	0	0	0	0	0	0	0	0	0	0	0	0	0	0	0	0	0	0	0	0	0
Listeria sp. PSOL 1	0	0	0	0	0	0	0	0	0	0	0	0	0	0	0	0	0	0	0	0	0	0	0	0
Planococcus maritimus	0	0	0	0	0	0.001	0	0	0.001	0	0	0	0	0	0	0	0	0	0	0	0	0	0	0
Planococcus halotolerans	0	0	0	0	0	0	0	0	0	0	0	0	0	0	0	0	0	0	0	0	0	0	0	0
Planococcus sp. 107 1	0	0	0	0	0	0	0	0	0	0	0	0	0	0	0	0	0	0	0	0	0	0	0	0
Planococcus glaciei	0	0	0	0	0	0	0	0	0	0	0	0	0	0	0	0	0	0	0	0	0	0	0	0
Planococcus antarcticus	0	0	0	0	0	0	0	0	0	0	0	0	0	0	0	0	0	0	0	0	0	0	0	0
Planococcus plakortidis	0	0	0	0	0	0	0	0	0	0	0	0	0	0	0	0	0	0	0	0	0	0	0	0
Planococcus lenghuensis	0	0	0	0	0	0	0	0	0	0	0	0	0	0	0	0	0	0	0	0	0	0	0	0
Planococcus versutus	0	0	0	0	0	0	0	0	0	0	0	0	0	0	0	0	0	0	0	0	0	0	0	0
Planococcus halocryophilus	0	0	0	0	0	0	0	0	0	0	0	0	0	0	0	0	0	0	0	0	0	0	0	0
Sporosarcina sp. PTS2304	0	0	0	0	0	0	0	0	0.001	0	0	0	0	0	0	0	0	0	0	0	0	0	0	0
Sporosarcina sp. Te 1	0	0	0	0	0	0.001	0	0	0	0	0	0	0	0	0	0	0	0	0	0	0	0	0	0
Sporosarcina ureae	0	0	0	0	0	0.001	0	0	0	0	0	0	0	0	0	0	0	0	0	0	0	0	0	0
Sporosarcina ureilytica	0	0	0	0	0	0	0	0	0	0	0	0	0	0	0	0	0	0	0	0	0	0	0	0
Paenisporosarcina antarctica	0	0	0	0	0	0	0	0	0	0	0	0	0	0	0	0	0	0	0	0	0	0	0	0
Solibacillus silvestris	0	0	0	0	0	0	0	0	0	0	0	0	0	0	0	0	0	0	0	0	0	0	0	0
Ureibacillus thermophilus	0	0	0	0	0	0	0	0	0	0	0	0	0	0	0	0	0	0	0	0	0	0	0	0
Exiguobacterium sp. N4 1P	0	0	0	0	0	0	0	0	0.001	0	0	0	0	0	0	0	0	0	0	0	0	0	0	0
Exiguobacterium sp. MH3	0	0	0	0	0	0	0	0	0	0	0	0	0	0	0	0	0	0	0	0	0	0	0	0
Exiguobacterium sp. Helios	0	0	0	0	0	0	0	0	0	0	0	0	0	0	0	0	0	0	0	0	0	0	0	0
Exiguobacterium alkaliphilum	0	0	0	0	0	0	0	0	0	0	0	0	0	0	0	0	0	0	0	0	0	0	0	0
Exiguobacterium acetylicum	0	0	0	0	0	0	0	0	0	0	0	0	0	0	0	0	0	0	0	0	0	0	0	0
Exiguobacterium sibiricum	0	0	0	0	0	0	0	0	0	0	0	0	0	0	0	0	0	0	0	0	0	0	0	0
Exiguobacterium mexicanum	0	0	0	0	0	0	0	0	0	0	0	0	0	0	0	0	0	0	0	0	0	0	0	0
Exiguobacterium aurantiacum	0	0	0	0	0	0	0	0	0	0	0	0	0	0	0	0	0	0	0	0	0	0	0	0
Gemella morbillorum	0	0	0	0	0	0	0	0	0	0	0	0	0	0	0	0	0	0	0	0	0	0	0	0
Gemella haemolysans	0	0	0	0	0	0	0	0	0	0	0	0	0	0	0	0	0	0	0	0	0	0	0	0
Alicyclobacillus acidoterrestris	0	0	0	0	0	0	0	0	0	0	0	0	0	0	0	0	0	0	0	0	0	0	0	0
Alicyclobacillus acidocaldarius	0	0	0	0	0	0	0	0	0	0	0	0	0	0	0	0	0	0	0	0	0	0	0	0
Alicyclobacillus mengziensis	0	0	0	0	0	0	0	0	0	0	0	0	0	0	0	0	0	0	0	0	0	0	0	0
Tumebacillus avium	0	0	0	0	0	0	0	0	0	0	0	0	0	0	0	0	0	0	0	0	0	0	0	0
Effusibacillus dendaii	0	0	0	0	0	0	0	0	0	0	0	0	0	0	0	0	0	0	0	0	0	0	0	0
Clostridium sp. C1	0	0	0	0	0	0	0	0	0	0	0	0	0	0	0	0	0	0	0	0	0	0	0	0
Clostridium sp. JN 9	0	0	0	0	0	0	0	0	0	0	0	0	0	0	0	0	0	0	0	0	0	0	0	0
Clostridium sp. M62/1	0	0	0	0	0	0	0	0	0	0	0	0	0	0	0	0	0	0	0	0	0	0	0	0
Clostridium butyricum	0	0	0	0	0	0.001	0	0	0.001	0	0	0	0	0	0	0	0	0	0	0	0	0	0	0
Clostridium saccharoperbutylacetonicum	0	0	0	0	0	0	0	0	0	0	0	0	0	0	0	0	0	0	0	0	0	0	0	0
Clostridium beijerinckii	0	0	0	0	0	0	0	0	0	0	0	0	0	0	0	0	0	0	0	0	0	0	0.001	0
Clostridium pasteurianum	0	0	0	0	0	0	0	0	0	0	0	0	0	0	0	0	0	0	0	0	0	0	0	0
Clostridium carboxidivorans	0	0	0	0	0	0	0	0	0	0	0	0	0	0	0	0	0	0	0	0	0	0	0	0
Clostridium chauvoei	0	0	0	0	0	0	0	0	0	0	0	0	0	0	0	0	0	0	0	0	0	0	0	0
Clostridium tetani	0	0	0	0	0	0	0	0	0	0	0	0	0	0	0	0	0	0	0	0	0	0	0	0
Clostridium manihotivorum	0	0	0	0	0	0	0	0	0	0	0	0	0	0	0	0	0	0	0	0	0	0	0	0
Clostridium argentinense	0	0	0	0	0	0	0	0	0	0	0	0	0	0	0	0	0	0	0	0	0	0	0	0
Hungatella hathewayi	0	0	0	0	0	0	0	0	0.001	0	0	0	0	0	0	0	0	0	0	0	0	0	0	0
Alkaliphilus metalliredigens	0	0	0	0	0	0	0	0	0	0	0	0	0	0	0	0	0	0	0	0	0	0	0	0
Blautia wexlerae	0	0	0	0	0	0.001	0	0	0.001	0	0	0	0	0	0	0	0	0	0	0	0	0	0	0
Blautia sp. SC05B48	0	0	0	0	0	0	0	0	0	0	0	0	0	0	0	0	0	0	0	0	0	0	0	0
Blautia sp. NBRC 113351	0	0	0	0	0	0	0	0	0	0	0	0	0	0	0	0	0	0	0	0	0	0	0	0
Blautia obeum	0	0	0	0	0	0	0	0	0.001	0	0	0	0	0	0	0	0	0	0	0	0	0	0	0
Blautia argi	0	0	0	0	0	0	0	0	0	0	0	0	0	0	0	0	0	0	0	0	0	0	0	0
Lachnoclostridium phytofermentans	0	0	0	0	0	0	0	0	0	0	0	0	0	0	0	0	0	0	0	0	0	0	0	0
Lachnoclostridium phocaeense	0	0	0	0	0	0	0	0	0	0	0	0	0	0	0	0	0	0	0	0	0	0	0	0
Coprococcus comes	0	0	0	0	0	0	0	0	0	0	0	0	0	0	0	0	0	0	0	0	0	0	0	0
Coprococcus catus	0	0	0	0	0	0	0	0	0	0	0	0	0	0	0	0	0	0	0	0	0	0	0	0
Roseburia intestinalis	0	0	0	0	0	0	0	0	0.001	0	0	0	0	0	0	0	0	0	0	0	0	0	0	0
Roseburia hominis	0	0	0	0	0	0	0	0	0	0	0	0	0	0	0	0	0	0	0	0	0	0	0	0
[Ruminococcus] torques	0	0	0	0	0	0	0	0	0	0	0	0	0	0	0	0	0	0	0	0	0	0	0	0
[Ruminococcus] gnavus	0	0	0	0	0	0	0	0	0	0	0	0	0	0	0	0	0	0	0	0	0	0	0	0
Anaerostipes hadrus	0	0	0	0	0	0	0	0	0	0	0	0	0	0	0	0	0	0	0	0	0	0	0	0
Enterocloster bolteae	0	0	0	0	0	0	0	0	0	0	0	0	0	0	0	0	0	0	0	0	0	0	0	0
Enterocloster asparagiformis	0	0	0	0	0	0	0	0	0	0	0	0	0	0	0	0	0	0	0	0	0	0	0	0
Dorea longicatena	0	0	0	0	0	0	0	0	0	0	0	0	0	0	0	0	0	0	0	0	0	0	0	0
Dorea formicigenerans	0	0	0	0	0	0	0	0	0	0	0	0	0	0	0	0	0	0	0	0	0	0	0	0
Anaerobutyricum hallii	0	0	0	0	0	0	0	0	0	0	0	0	0	0	0	0	0	0	0	0	0	0	0	0
Faecalicatena sp. Marseille Q4148	0	0	0	0	0	0	0	0	0	0	0	0	0	0	0	0	0	0	0	0	0	0	0	0
Lachnospira eligens	0	0	0	0	0	0	0	0	0	0	0	0	0	0	0	0	0	0	0	0	0	0	0	0
Flavonifractor plautii	0	0	0	0	0	0.001	0	0	0.001	0	0	0	0	0	0	0	0	0	0	0	0	0	0	0
Oscillibacter hominis	0	0	0	0	0	0.001	0	0	0.001	0	0	0	0	0	0	0	0	0	0	0	0	0	0	0
Acetivibrio clariflavus	0	0	0	0	0	0	0	0	0	0	0	0	0	0	0	0	0	0	0	0	0	0	0	0
Acetivibrio saccincola	0	0	0	0	0	0	0	0	0	0	0	0	0	0	0	0	0	0	0	0	0	0	0	0
Ruminococcus bicirculans	0	0	0	0	0	0	0	0	0	0	0	0	0	0	0	0	0	0	0	0	0	0	0	0
Ethanoligenens harbinense	0	0	0	0	0	0	0	0	0	0	0	0	0	0	0	0	0	0	0	0	0	0	0	0
Subdoligranulum variabile	0	0	0	0	0	0	0	0	0	0	0	0	0	0	0	0	0	0	0	0	0	0	0	0
Vescimonas coprocola	0	0	0	0	0	0	0	0	0	0	0	0	0	0	0	0	0	0	0	0	0	0	0	0
Dysosmobacter welbionis	0	0	0	0	0	0	0	0	0	0	0	0	0	0	0	0	0	0	0	0	0	0	0	0
Caproiciproducens sp. NJN 50	0	0	0	0	0	0	0	0	0	0	0	0	0	0	0	0	0	0	0	0	0	0	0	0
Ruthenibacterium lactatiformans	0	0	0	0	0	0	0	0	0	0	0	0	0	0	0	0	0	0	0	0	0	0	0	0
Clostridioides difficile	0	0	0	0	0	0.002	0	0	0.001	0	0.001	0	0.001	0	0	0	0	0	0	0	0	0	0.001	0
Romboutsia sp. CE17	0	0	0	0	0	0	0	0	0	0	0	0	0	0	0	0	0	0	0	0	0	0	0	0
Acetoanaerobium sticklandii	0	0	0	0	0	0	0	0	0	0	0	0	0	0	0	0	0	0	0	0	0	0	0	0
Thermaerobacter sp. PB12/4term	0	0	0	0	0	0	0	0	0	0	0	0	0	0	0	0	0	0	0	0	0	0	0	0
Thermaerobacter sp. FW80	0	0	0	0	0	0	0	0	0	0	0	0	0	0	0	0	0	0	0	0	0	0	0	0
Thermaerobacter marianensis	0	0	0	0	0	0	0	0	0	0	0	0	0	0	0	0	0	0	0	0	0	0	0	0
Flintibacter sp. KGMB00164	0	0	0	0	0	0	0	0	0	0	0	0	0	0	0	0	0	0	0	0	0	0	0	0
Intestinimonas butyriciproducens	0	0	0	0	0	0	0	0	0	0	0	0	0	0	0	0	0	0	0	0	0	0	0	0
Eubacterium limosum	0	0	0	0	0	0	0	0	0	0	0	0	0	0	0	0	0	0	0	0	0	0	0	0
Eubacterium callanderi	0	0	0	0	0	0	0	0	0.001	0	0	0	0	0	0	0	0	0	0	0	0	0	0	0
Acetobacterium woodii	0	0	0	0	0	0	0	0	0	0	0	0	0	0	0	0	0	0	0	0	0	0	0	0
Desulfosporosinus orientis	0	0	0	0	0	0	0	0	0	0	0	0	0	0	0	0	0	0	0	0	0	0	0	0
Desulfosporosinus acidiphilus	0	0	0	0	0	0	0	0	0	0	0	0	0	0	0	0	0	0	0	0	0	0	0	0
Desulfitobacterium hafniense	0	0	0	0	0	0	0	0	0	0	0	0	0	0	0	0	0	0	0	0	0	0	0	0
Candidatus Formimonas warabiya	0	0	0	0	0	0	0	0	0	0	0	0	0	0	0	0	0	0	0	0	0	0	0	0
Symbiobacterium thermophilum	0	0	0	0	0	0	0	0	0	0	0	0	0	0	0	0	0	0	0	0	0	0	0	0
Caldicellulosiruptor obsidiansis	0	0	0	0	0	0.001	0	0	0	0	0	0	0	0	0	0	0	0	0	0	0	0	0	0
Moorella glycerini	0	0	0	0	0	0	0	0	0	0	0	0	0	0	0	0	0	0	0	0	0	0	0	0
Megamonas funiformis	0	0	0	0	0	0	0	0	0	0	0	0	0	0	0	0	0	0	0	0	0	0	0	0
Selenomonas ruminantium	0	0	0	0	0	0	0	0	0	0	0	0	0	0	0	0	0	0	0	0	0	0	0	0
Pectinatus frisingensis	0	0	0	0	0	0	0	0	0	0	0	0	0	0	0	0	0	0	0	0	0	0	0	0
Pelosinus sp. UFO1	0	0	0	0	0	0	0	0	0	0	0	0	0	0	0	0	0	0	0	0	0	0	0	0
Megasphaera stantonii	0	0	0	0	0	0	0	0	0.001	0	0	0	0	0	0	0	0	0	0	0	0	0	0	0
Megasphaera elsdenii	0	0	0	0	0	0	0	0	0	0	0	0	0	0	0	0	0	0	0	0	0	0	0	0
Veillonella parvula	0	0	0	0	0	0	0	0	0	0	0	0	0	0	0	0	0	0	0	0	0	0	0	0
Acidaminococcus intestini	0	0	0	0	0	0	0	0	0	0	0	0	0	0	0	0	0	0	0	0	0	0	0	0
Acidaminococcus fermentans	0	0	0	0	0	0	0	0	0	0	0	0	0	0	0	0	0	0	0	0	0	0	0	0
Erysipelatoclostridium ramosum	0	0	0	0	0	0	0	0	0	0	0	0	0	0	0	0	0	0	0	0	0	0	0	0
Erysipelothrix sp. HDW6C	0	0	0	0	0	0	0	0	0	0	0	0	0	0	0	0	0	0	0	0	0	0	0	0
Turicibacter bilis	0	0	0	0	0	0	0	0	0	0	0	0	0	0	0	0	0	0	0	0	0	0	0	0
Peptoniphilus ivorii	0	0	0	0	0	0	0	0	0	0	0	0	0	0	0	0	0	0	0	0	0	0	0	0
Miniphocaeibacter halophilus	0	0	0	0	0	0	0	0	0	0	0	0	0	0	0	0	0	0	0	0	0	0	0	0
Murdochiella vaginalis	0	0	0	0	0	0	0	0	0	0	0	0	0	0	0	0	0	0	0	0	0	0	0	0
Limnochorda pilosa	0	0	0	0	0	0	0	0	0	0	0	0	0	0	0	0	0	0	0	0	0	0	0	0
Streptomyces sp. 3025	0	0	0	0	0	0.004	0	0	0.007	0	0	0	0.001	0.001	0.001	0.001	0.001	0.003	0.002	0.001	0.001	0.001	0.004	0
Streptomyces sp. So13.3	0	0	0	0	0	0.003	0	0	0.004	0	0	0	0.001	0	0	0	0	0.001	0.001	0.001	0.001	0	0.002	0
Streptomyces sp. C8S0	0	0	0	0	0	0.002	0	0	0.004	0	0	0	0.001	0	0	0	0	0.001	0.001	0.001	0.001	0	0.001	0
Streptomyces sp. RTd22	0	0	0	0	0	0.002	0	0	0.004	0	0	0	0.001	0	0	0	0	0.002	0.001	0.001	0.001	0	0.002	0
Streptomyces sp. SAT1	0	0	0	0	0	0.002	0	0	0.004	0	0	0	0.001	0	0	0	0	0.002	0.002	0.001	0.001	0.001	0.002	0
Streptomyces sp. Z423 1	0	0	0	0	0	0.002	0	0	0.003	0	0	0	0.001	0	0	0	0	0.002	0.001	0.001	0.001	0	0.002	0
Streptomyces sp. CB01881	0	0	0	0	0	0.002	0	0	0.003	0	0	0	0.001	0	0	0	0	0.001	0.001	0.001	0.001	0	0.001	0
Streptomyces sp. SirexAA E	0	0	0	0	0	0.002	0	0	0.002	0	0	0	0	0	0	0	0	0.001	0	0	0	0	0.001	0
Streptomyces sp. CdTB01	0	0	0	0	0	0.002	0	0	0.003	0	0	0	0.001	0	0	0	0	0.001	0.001	0.001	0	0	0.001	0
Streptomyces sp. MA3_2.13	0	0	0	0	0	0.002	0	0	0.004	0	0	0	0.001	0	0	0	0	0.001	0.001	0.001	0	0	0.001	0
Streptomyces sp. RPA4 2	0	0	0	0	0	0.002	0	0	0.002	0	0	0	0.001	0	0	0	0	0.001	0.001	0	0	0	0.001	0
Streptomyces sp. DSM 40868	0	0	0	0	0	0.002	0	0	0.004	0	0	0	0.001	0	0	0.001	0	0.002	0.001	0	0.001	0	0.002	0
Streptomyces sp. ST1015	0	0	0	0	0	0.002	0	0	0.003	0	0	0	0	0	0	0	0	0.001	0.001	0	0	0	0.001	0
Streptomyces sp. WAC 01438	0	0	0	0	0	0.002	0	0	0.003	0	0	0	0	0	0	0	0	0.001	0	0	0	0	0.001	0
Streptomyces sp. GQFP	0	0	0	0	0	0.002	0	0	0.002	0	0	0	0	0	0	0	0	0.001	0.001	0	0	0	0.001	0
Streptomyces sp. BHT 5 2	0	0	0	0	0	0.002	0	0	0.002	0	0	0	0	0	0	0	0	0.001	0.001	0	0	0	0.001	0
Streptomyces sp. NA04227	0	0	0	0	0	0.001	0	0	0.002	0	0	0	0	0	0	0	0	0.001	0.001	0	0	0	0.001	0
Streptomyces sp. 3214.6	0	0	0	0	0	0.001	0	0	0.003	0	0	0	0	0	0	0	0	0.001	0.001	0	0	0	0.001	0
Streptomyces sp. HL 66	0	0	0	0	0	0.001	0	0	0.003	0	0	0	0	0	0	0	0	0.001	0.001	0	0	0	0.001	0
Streptomyces sp. x4(2010)	0	0	0	0	0	0.001	0	0	0.002	0	0	0	0.001	0	0	0	0	0.001	0.001	0.001	0.001	0.001	0.002	0
Streptomyces sp. HUAS 15 9	0	0	0	0	0	0.001	0	0	0.002	0	0	0	0	0	0	0	0	0.001	0	0	0	0	0.001	0
Streptomyces sp. W1SF4	0	0	0	0	0	0.001	0	0	0.002	0	0	0	0	0	0	0	0	0.001	0	0	0	0	0.001	0
Streptomyces sp. VN1	0	0	0	0	0	0.002	0	0	0.003	0	0	0	0	0	0	0	0	0.001	0.001	0.001	0.001	0	0.001	0
Streptomyces sp. NEAU sy36	0	0	0	0	0	0.001	0	0	0.002	0	0	0	0	0	0	0	0	0.001	0.001	0	0	0	0.001	0
Streptomyces sp. NA02950	0	0	0	0	0	0.001	0	0	0.002	0	0	0	0	0	0	0	0	0.001	0.001	0	0	0	0.001	0
Streptomyces sp. HSG2	0	0	0	0	0	0.001	0	0	0.002	0	0	0	0.001	0	0	0	0	0.001	0.001	0.001	0	0	0.001	0
Streptomyces sp. ST13 2 2	0	0	0	0	0	0.001	0	0	0.002	0	0	0	0	0	0	0	0	0.001	0.001	0	0	0	0.001	0
Streptomyces sp. Go40/10	0	0	0	0	0	0.001	0	0	0.002	0	0	0	0	0	0	0	0	0.001	0.001	0.001	0	0	0.001	0
Streptomyces sp. JB150	0	0	0	0	0	0.001	0	0	0.002	0	0	0	0	0	0	0	0	0.001	0.001	0	0	0	0.001	0
Streptomyces sp. HUAS 13 4	0	0	0	0	0	0.001	0	0	0.003	0	0	0	0	0	0	0	0	0.001	0.001	0	0.001	0	0.001	0
Streptomyces sp. CA 210063	0	0	0	0	0	0.001	0	0	0.002	0	0	0	0	0	0	0	0	0.001	0.001	0	0	0	0.001	0
Streptomyces sp. QHH 9511	0	0	0	0	0	0.001	0	0	0.002	0	0	0	0	0	0	0	0	0.001	0	0	0	0	0.001	0
Streptomyces sp. TN58	0	0	0	0	0	0.001	0	0	0.002	0	0	0	0	0	0	0	0	0.001	0.001	0	0	0	0.001	0
Streptomyces sp. GMY02	0	0	0	0	0	0.001	0	0	0.002	0	0	0	0	0	0	0	0	0.001	0	0	0	0	0.001	0
Streptomyces sp. Rer75	0	0	0	0	0	0.001	0	0	0.002	0	0	0	0	0	0	0	0	0.001	0.001	0	0	0	0.001	0
Streptomyces sp. RerS4	0	0	0	0	0	0.001	0	0	0.003	0	0	0	0	0	0	0	0	0.001	0.001	0	0	0	0.001	0
Streptomyces sp. SM18	0	0	0	0	0	0.001	0	0	0.002	0	0	0	0	0	0	0	0	0.001	0	0	0	0	0.001	0
Streptomyces sp. HUAS 14 6	0	0	0	0	0	0.001	0	0	0.002	0	0	0	0	0	0	0	0	0	0	0	0	0	0	0
Streptomyces sp. SUK 48	0	0	0	0	0	0.001	0	0	0.002	0	0	0	0	0	0	0	0	0.001	0	0	0	0	0.001	0
Streptomyces sp. fd1 xmd	0	0	0	0	0	0.001	0	0	0.001	0	0	0	0	0	0	0	0	0.001	0	0	0	0	0.001	0
Streptomyces sp. S4.7	0	0	0	0	0	0.001	0	0	0.001	0	0	0	0	0	0	0	0	0.001	0.001	0	0	0	0.001	0
Streptomyces sp. LRE541	0	0	0	0	0	0.001	0	0	0.001	0	0	0	0	0	0	0	0	0.001	0	0	0	0	0.001	0
Streptomyces sp. MST 110588	0	0	0	0	0	0.001	0	0	0.002	0	0	0	0	0	0	0	0	0.001	0	0	0	0	0.001	0
Streptomyces sp. 135	0	0	0	0	0	0.001	0	0	0.002	0	0	0	0	0	0	0	0	0.001	0	0	0	0	0.001	0
Streptomyces sp. NA03103	0	0	0	0	0	0.004	0	0	0.008	0	0	0	0.003	0.001	0.001	0.002	0.002	0.004	0.004	0.003	0.002	0.001	0.003	0
Streptomyces sp. AgN23	0	0	0	0	0	0.001	0	0	0.002	0	0	0	0	0	0	0	0	0.001	0	0	0	0	0.001	0
Streptomyces sp. WAC 01529	0	0	0	0	0	0.001	0	0	0.002	0	0	0	0	0	0	0	0	0.001	0	0	0	0	0.001	0
Streptomyces sp. Tu 2975	0	0	0	0	0	0.001	0	0	0.001	0	0	0	0	0	0	0	0	0.001	0	0	0	0	0	0
Streptomyces sp. HM190	0	0	0	0	0	0.001	0	0	0.001	0	0	0	0	0	0	0	0	0	0	0	0	0	0	0
Streptomyces sp. VB1	0	0	0	0	0	0.001	0	0	0.002	0	0	0	0	0	0	0	0	0	0	0	0	0	0.001	0
Streptomyces sp. CNQ 509	0	0	0	0	0	0.001	0	0	0.002	0	0	0	0	0	0	0	0	0.001	0.001	0	0	0	0.001	0
Streptomyces sp. INR7	0	0	0	0	0	0.001	0	0	0.002	0	0	0	0	0	0	0	0	0	0	0	0	0	0	0
Streptomyces sp. Go 475	0	0	0	0	0	0.001	0	0	0.002	0	0	0	0	0	0	0	0	0.001	0	0	0	0	0.001	0
Streptomyces sp. SYP A7193	0	0	0	0	0	0.001	0	0	0.001	0	0	0	0	0	0	0	0	0	0	0	0	0	0.001	0
Streptomyces sp. Mg1	0	0	0	0	0	0.001	0	0	0.002	0	0	0	0	0	0	0	0	0.001	0	0	0	0	0.001	0
Streptomyces sp. WY228	0	0	0	0	0	0.001	0	0	0.002	0	0	0	0	0	0	0	0	0.001	0	0	0	0	0.001	0
Streptomyces sp. CLI2509	0	0	0	0	0	0.002	0	0	0.004	0	0	0	0.001	0.001	0	0.001	0	0.001	0.001	0.001	0.001	0.001	0.001	0
Streptomyces sp. CCM_MD2014	0	0	0	0	0	0.001	0	0	0.001	0	0	0	0	0	0	0	0	0	0	0	0	0	0	0
Streptomyces sp. CRSS Y 16	0	0	0	0	0	0.003	0	0	0.005	0	0	0	0.001	0	0.001	0.001	0	0.001	0.001	0.001	0.001	0	0.001	0
Streptomyces sp. GS7	0	0	0	0	0	0.001	0	0	0.001	0	0	0	0	0	0	0	0	0.001	0	0	0	0	0.001	0
Streptomyces sp. CMB StM0423	0	0	0	0	0	0.001	0	0	0.002	0	0	0	0	0	0	0	0	0	0	0	0	0	0.001	0
Streptomyces sp. YIM 121038	0	0	0	0	0	0.001	0	0	0.001	0	0	0	0	0	0	0	0	0.001	0	0	0	0	0.001	0
Streptomyces sp. MRC013	0	0	0	0	0	0.001	0	0	0.001	0	0	0	0	0	0	0	0	0.001	0.001	0	0	0	0.001	0
Streptomyces sp. 769	0	0	0	0	0	0.001	0	0	0.001	0	0	0	0	0	0	0	0	0.001	0	0	0	0	0.001	0
Streptomyces sp. WAC 06738	0	0	0	0	0	0.001	0	0	0.002	0	0	0	0	0	0	0	0	0	0	0	0	0	0	0
Streptomyces sp. AMCC400023	0	0	0	0	0	0.001	0	0	0.001	0	0	0	0	0	0	0	0	0	0	0	0	0	0	0
Streptomyces sp. S8	0	0	0	0	0	0.001	0	0	0.001	0	0	0	0	0	0	0	0	0.001	0	0	0	0	0.001	0
Streptomyces sp. MBT27	0	0	0	0	0	0.001	0	0	0.001	0	0	0	0	0	0	0	0	0	0	0	0	0	0	0
Streptomyces sp. P3	0	0	0	0	0	0.001	0	0	0.001	0	0	0	0	0	0	0	0	0	0	0	0	0	0	0
Streptomyces sp. 3211	0	0	0	0	0	0.001	0	0	0.001	0	0	0	0	0	0	0	0	0	0	0	0	0	0.001	0
Streptomyces sp. YPW6	0	0	0	0	0	0.001	0	0	0.001	0	0	0	0	0	0	0	0	0	0	0	0	0	0	0
Streptomyces sp. FIT100	0	0	0	0	0	0.001	0	0	0.001	0	0	0	0	0	0	0	0	0	0	0	0	0	0	0
Streptomyces sp. jing01	0	0	0	0	0	0.001	0	0	0.001	0	0	0	0	0	0	0	0	0	0	0	0	0	0	0
Streptomyces sp. HNA39	0	0	0	0	0	0.001	0	0	0.001	0	0	0	0	0	0	0	0	0	0	0	0	0	0	0
Streptomyces sp. NBC_00162	0	0	0	0	0	0.001	0	0	0.002	0	0	0	0	0	0	0	0	0	0	0	0	0	0	0
Streptomyces sp. CB09001	0	0	0	0	0	0.001	0	0	0.001	0	0	0	0	0	0	0	0	0	0	0	0	0	0	0
Streptomyces sp. Tue 6075	0	0	0	0	0	0.001	0	0	0.001	0	0	0	0	0	0	0	0	0.001	0	0	0	0	0.001	0
Streptomyces sp. HF10	0	0	0	0	0	0.001	0	0	0.001	0	0	0	0	0	0	0	0	0	0	0	0	0	0	0
Streptomyces sp. DSM 40750	0	0	0	0	0	0.001	0	0	0.001	0	0	0	0	0	0	0	0	0	0	0	0	0	0	0
Streptomyces sp. NBU3104	0	0	0	0	0	0.001	0	0	0.001	0	0	0	0.001	0	0	0.001	0	0.001	0.001	0.001	0.001	0	0.002	0
Streptomyces sp. RPA4 5	0	0	0	0	0	0.001	0	0	0	0	0	0	0	0	0	0	0	0	0	0	0	0	0	0
Streptomyces sp. S1D4 11	0	0	0	0	0	0.001	0	0	0.001	0	0	0	0	0	0	0	0	0	0	0	0	0	0	0
Streptomyces sp. Caat 7 52	0	0	0	0	0	0	0	0	0.001	0	0	0	0	0	0	0	0	0	0	0	0	0	0	0
Streptomyces sp. ADI95 16	0	0	0	0	0	0.001	0	0	0.001	0	0	0	0	0	0	0	0	0	0	0	0	0	0	0
Streptomyces sp. BJ20	0	0	0	0	0	0	0	0	0.001	0	0	0	0	0	0	0	0	0.001	0	0	0	0	0.001	0
Streptomyces sp. PAMC 26508	0	0	0	0	0	0.002	0	0	0.002	0	0	0	0	0	0	0	0	0.001	0.001	0	0	0	0.001	0
Streptomyces sp. 2323.1	0	0	0	0	0	0	0	0	0.001	0	0	0	0	0	0	0	0	0	0	0	0	0	0	0
Streptomyces sp. S063	0	0	0	0	0	0	0	0	0.001	0	0	0	0	0	0	0	0	0	0	0	0	0	0	0
Streptomyces sp. EAS AB2608	0	0	0	0	0	0.001	0	0	0.002	0	0	0	0	0	0	0	0	0	0	0	0	0	0	0
Streptomyces sp. CFMR 7	0	0	0	0	0	0	0	0	0.001	0	0	0	0	0	0	0	0	0.001	0.001	0	0	0	0.001	0
Streptomyces sp. WAC00288	0	0	0	0	0	0.001	0	0	0.001	0	0	0	0	0	0	0	0	0	0	0	0	0	0.001	0
Streptomyces sp. NA02536	0	0	0	0	0	0	0	0	0.001	0	0	0	0	0	0	0	0	0	0	0	0	0	0	0
Streptomyces sp. PBH53	0	0	0	0	0	0.001	0	0	0.001	0	0	0	0	0	0	0	0	0	0	0	0	0	0	0
Streptomyces sp. Sge12	0	0	0	0	0	0.001	0	0	0.001	0	0	0	0	0	0	0	0	0	0	0	0	0	0	0
Streptomyces sp. HU2014	0	0	0	0	0	0	0	0	0.001	0	0	0	0	0	0	0	0	0	0	0	0	0	0	0
Streptomyces sp. HNM0561	0	0	0	0	0	0.006	0	0	0.01	0	0	0	0.003	0	0	0.002	0	0.009	0.005	0.003	0.003	0.002	0.007	0
Streptomyces sp. A144	0	0	0	0	0	0.001	0	0	0.001	0	0	0	0	0	0	0	0	0	0	0	0	0	0	0
Streptomyces sp. NEAU S7GS2	0	0	0	0	0	0	0	0	0	0	0	0	0	0	0	0	0	0	0	0	0	0	0	0
Streptomyces sp. A2 16	0	0	0	0	0	0	0	0	0.001	0	0	0	0	0	0	0	0	0	0	0	0	0	0	0
Streptomyces sp. HP A2021	0	0	0	0	0	0	0	0	0.001	0	0	0	0	0	0	0	0	0	0	0	0	0	0	0
Streptomyces sp. Tu6071	0	0	0	0	0	0.001	0	0	0.001	0	0	0	0	0	0	0	0	0	0	0.001	0	0	0.001	0
Streptomyces sp. CB04723	0	0	0	0	0	0	0	0	0.001	0	0	0	0	0	0	0	0	0	0	0	0	0	0	0
Streptomyces sp. A1 5	0	0	0	0	0	0	0	0	0.001	0	0	0	0	0	0	0	0	0	0	0	0	0	0	0
Streptomyces sp. HNM0140	0	0	0	0	0	0	0	0	0.001	0	0	0	0	0	0	0	0	0	0	0	0	0	0	0
Streptomyces sp. ID38640	0	0	0	0	0	0.001	0	0	0.002	0	0	0	0	0	0	0	0	0	0	0	0	0	0	0
Streptomyces sp. RLB1 33	0	0	0	0	0	0	0	0	0.001	0	0	0	0	0	0	0	0	0	0	0	0	0	0	0
Streptomyces sp. MOE7	0	0	0	0	0	0	0	0	0.001	0	0	0	0	0	0	0	0	0	0	0	0	0	0	0
Streptomyces sp. 11 1 2	0	0	0	0	0	0	0	0	0	0	0	0	0	0	0	0	0	0	0	0	0	0	0	0
Streptomyces sp. XC 2026	0	0	0	0	0	0	0	0	0	0	0	0	0	0	0	0	0	0	0	0	0	0	0	0
Streptomyces sp. SCSIO ZS0520	0	0	0	0	0	0	0	0	0	0	0	0	0	0	0	0	0	0	0	0	0	0	0	0
Streptomyces sp. KPB2	0	0	0	0	0	0.001	0	0	0	0	0	0	0	0	0	0	0	0	0	0	0	0	0	0
Streptomyces sp. BSE6.1	0	0	0	0	0	0.001	0	0	0	0	0	0	0	0	0	0	0	0	0	0	0	0	0	0
Streptomyces sp. LBUM 1482	0	0	0	0	0	0.002	0	0	0	0	0	0	0	0	0	0	0	0.001	0	0	0	0	0	0
Streptomyces sp. S501	0	0	0	0	0	0.001	0	0	0	0	0	0	0	0	0	0	0	0	0	0	0	0	0	0
Streptomyces sp. M56	0	0	0	0	0	0	0	0	0.001	0	0	0	0	0	0	0	0	0	0	0	0	0	0	0
Streptomyces hygroscopicus	0	0	0	0	0	0.003	0	0	0.005	0	0	0	0.001	0.001	0	0	0	0.002	0.001	0.001	0.001	0	0.002	0
Streptomyces rapamycinicus	0	0	0	0	0	0.002	0	0	0.003	0	0	0	0	0	0	0	0	0.001	0.001	0	0	0	0.001	0
Streptomyces yatensis	0	0	0	0	0	0.001	0	0	0.002	0	0	0	0	0	0	0	0	0.001	0.001	0	0	0	0.001	0
Streptomyces violaceusniger	0	0	0	0	0	0.001	0	0	0.001	0	0	0	0	0	0	0	0	0.001	0	0	0	0	0.001	0
Streptomyces koyangensis	0	0	0	0	0	0.001	0	0	0.001	0	0	0	0	0	0	0	0	0.001	0.001	0	0	0	0.001	0
Streptomyces alboniger	0	0	0	0	0	0.001	0	0	0.003	0	0	0	0	0	0	0	0	0.001	0	0	0	0	0.001	0
Streptomyces qaidamensis	0	0	0	0	0	0.001	0	0	0.001	0	0	0	0	0	0	0	0	0.001	0	0	0	0	0.001	0
Streptomyces aurantiacus	0	0	0	0	0	0.001	0	0	0.001	0	0	0	0	0	0	0	0	0	0	0	0	0	0	0
Streptomyces phaeoluteigriseus	0	0	0	0	0	0.001	0	0	0.001	0	0	0	0	0	0	0	0	0	0	0	0	0	0	0
Streptomyces cadmiisoli	0	0	0	0	0	0	0	0	0.001	0	0	0	0	0	0	0	0	0	0	0	0	0	0	0
Streptomyces griseus	0	0	0	0	0	0.001	0	0	0.002	0	0	0	0	0	0	0	0	0.001	0	0	0	0	0.001	0
Streptomyces microflavus	0	0	0	0	0	0.001	0	0	0.003	0	0	0	0	0	0	0	0	0.001	0.001	0	0.001	0	0.001	0
Streptomyces globisporus	0	0	0	0	0	0.001	0	0	0.003	0	0	0	0	0	0	0	0	0.001	0.001	0	0	0	0.001	0
Streptomyces anulatus	0	0	0	0	0	0	0	0	0.001	0	0	0	0	0	0	0	0	0	0	0	0	0	0	0
Streptomyces broussonetiae	0	0	0	0	0	0.003	0	0	0.005	0	0	0	0.001	0	0	0	0	0.001	0.001	0.001	0.001	0	0.001	0
Streptomyces albulus	0	0	0	0	0	0.002	0	0	0.004	0	0	0	0.001	0	0	0	0	0.001	0.001	0.001	0.001	0	0.001	0
Streptomyces rimosus	0	0	0	0	0	0.002	0	0	0.003	0	0	0	0.001	0	0	0	0	0.001	0.001	0.001	0	0	0.001	0
Streptomyces seoulensis	0	0	0	0	0	0.002	0	0	0.004	0	0	0	0.001	0	0	0	0	0.001	0.001	0.001	0.001	0	0.001	0
Streptomyces clavuligerus	0	0	0	0	0	0.002	0	0	0.003	0	0	0	0.001	0	0	0	0	0.001	0.001	0.001	0	0	0.001	0
Streptomyces avermitilis	0	0	0	0	0	0.002	0	0	0.003	0	0	0	0	0	0	0	0	0.001	0.001	0.001	0.001	0	0.001	0
Streptomyces dangxiongensis	0	0	0	0	0	0.002	0	0	0.004	0	0	0	0.001	0	0	0	0	0.002	0.001	0.001	0.001	0	0.001	0
Streptomyces lydicus	0	0	0	0	0	0.002	0	0	0.004	0	0	0	0	0	0	0	0	0.001	0.001	0	0.001	0	0.001	0
Streptomyces aquilus	0	0	0	0	0	0.002	0	0	0.003	0	0	0	0	0	0	0	0	0.001	0.001	0	0	0	0.001	0
Streptomyces gobiensis	0	0	0	0	0	0.002	0	0	0.003	0	0	0	0.001	0	0	0	0	0.001	0.001	0	0.001	0	0.001	0
Streptomyces aureoverticillatus	0	0	0	0	0	0.002	0	0	0.003	0	0	0	0	0	0	0	0	0.002	0.001	0.001	0	0	0.001	0
Streptomyces armeniacus	0	0	0	0	0	0.002	0	0	0.003	0	0	0	0	0	0	0	0	0.001	0.001	0.001	0.001	0	0.001	0
Streptomyces tsukubensis	0	0	0	0	0	0.002	0	0	0.003	0	0	0	0.001	0	0	0	0	0.001	0.001	0.001	0.001	0	0.001	0
Streptomyces liangshanensis	0	0	0	0	0	0.002	0	0	0.002	0	0	0	0	0	0	0	0	0.001	0	0	0	0	0.001	0
Streptomyces formicae	0	0	0	0	0	0.002	0	0	0.003	0	0	0	0	0	0	0	0	0.001	0.001	0.001	0.001	0	0.001	0
Streptomyces dengpaensis	0	0	0	0	0	0.002	0	0	0.002	0	0	0	0	0	0	0	0	0.001	0.001	0	0	0	0.001	0
Streptomyces nodosus	0	0	0	0	0	0.002	0	0	0.003	0	0	0	0.001	0	0	0	0	0.001	0.001	0	0.001	0	0.001	0
Streptomyces prasinus	0	0	0	0	0	0.002	0	0	0.002	0	0	0	0	0	0	0	0	0.001	0.001	0.001	0	0	0.001	0
Streptomyces durmitorensis	0	0	0	0	0	0.001	0	0	0.002	0	0	0	0	0	0	0	0	0.001	0.001	0	0	0	0.001	0
Streptomyces actuosus	0	0	0	0	0	0.001	0	0	0.003	0	0	0	0	0	0	0	0	0.001	0.001	0	0	0	0.001	0
Streptomyces parvulus	0	0	0	0	0	0.001	0	0	0.002	0	0	0	0	0	0	0	0	0.001	0.001	0	0	0	0.001	0
Streptomyces inhibens	0	0	0	0	0	0.001	0	0	0.003	0	0	0	0	0	0	0	0	0.001	0.001	0	0	0	0.001	0
Streptomyces tendae	0	0	0	0	0	0.001	0	0	0.003	0	0	0	0.001	0	0	0	0	0.001	0.001	0	0	0	0.001	0
Streptomyces niveus	0	0	0	0	0	0.001	0	0	0.002	0	0	0	0.001	0	0	0	0	0.001	0.001	0	0.001	0	0.001	0
Streptomyces genisteinicus	0	0	0	0	0	0.001	0	0	0.002	0	0	0	0.001	0	0	0	0	0.001	0	0	0	0	0.001	0
Streptomyces mobaraensis	0	0	0	0	0	0.01	0	0	0.013	0	0	0	0.004	0.001	0.001	0.001	0.003	0.006	0.004	0.003	0.003	0.003	0.007	0.001
Streptomyces phaeolivaceus	0	0	0	0	0	0.001	0	0	0.002	0	0	0	0	0	0	0	0	0.001	0.001	0	0	0	0.001	0
Streptomyces subrutilus	0	0	0	0	0	0.001	0	0	0.003	0	0	0	0	0	0	0	0	0.001	0.001	0	0.001	0	0.001	0
Streptomyces rutgersensis	0	0	0	0	0	0.001	0	0	0.002	0	0	0	0	0	0	0	0	0.001	0.001	0	0	0	0.001	0
Streptomyces harbinensis	0	0	0	0	0	0.001	0	0	0.002	0	0	0	0	0	0	0	0	0.001	0	0	0	0	0.001	0
Streptomyces viridosporus	0	0	0	0	0	0.001	0	0	0.002	0	0	0	0	0	0	0	0	0.001	0.001	0	0	0	0.001	0
Streptomyces griseocarneus	0	0	0	0	0	0.001	0	0	0.002	0	0	0	0	0	0	0	0	0.001	0.001	0	0	0	0.001	0
Streptomyces davaonensis	0	0	0	0	0	0.001	0	0	0.002	0	0	0	0	0	0	0	0	0.001	0	0	0	0	0.001	0
Streptomyces olivoreticuli	0	0	0	0	0	0.001	0	0	0.003	0	0	0	0.001	0	0	0	0	0.001	0.001	0	0	0	0.001	0
Streptomyces pluripotens	0	0	0	0	0	0.001	0	0	0.002	0	0	0	0	0	0	0	0	0.001	0.001	0	0	0	0.001	0
Streptomyces xiamenensis	0	0	0	0	0	0.001	0	0	0.002	0	0	0	0	0	0	0	0	0.001	0	0	0	0	0.001	0
Streptomyces spongiicola	0	0	0	0	0	0.001	0	0	0.002	0	0	0	0	0	0	0	0	0.001	0.001	0	0	0	0.001	0
Streptomyces calvus	0	0	0	0	0	0.001	0	0	0.002	0	0	0	0	0	0	0	0	0.001	0.001	0	0	0	0.001	0
Streptomyces incarnatus	0	0	0	0	0	0.001	0	0	0.002	0	0	0	0	0	0	0	0	0.001	0.001	0	0	0	0.001	0
Streptomyces gilvosporeus	0	0	0	0	0	0.001	0	0	0.002	0	0	0	0	0	0	0	0	0.001	0	0	0	0	0.001	0
Streptomyces roseirectus	0	0	0	0	0	0.001	0	0	0.002	0	0	0	0	0	0	0	0	0.001	0.001	0	0	0	0.001	0
Streptomyces spectabilis	0	0	0	0	0	0.001	0	0	0.002	0	0	0	0	0	0	0	0	0.001	0	0	0	0	0.001	0
Streptomyces pratensis	0	0	0	0	0	0.001	0	0	0.002	0	0	0	0	0	0	0	0	0	0	0	0	0	0.001	0
Streptomyces atratus	0	0	0	0	0	0.001	0	0	0.002	0	0	0	0	0	0	0	0	0.001	0.001	0	0	0	0.001	0
Streptomyces liliifuscus	0	0	0	0	0	0.001	0	0	0.002	0	0	0	0	0	0	0	0	0.001	0.001	0	0	0	0.001	0
Streptomyces paludis	0	0	0	0	0	0.001	0	0	0.002	0	0	0	0	0	0	0	0	0.001	0	0	0	0	0.001	0
Streptomyces hawaiiensis	0	0	0	0	0	0.001	0	0	0.002	0	0	0	0.001	0	0	0	0	0.001	0	0	0	0	0.001	0
Streptomyces nojiriensis	0	0	0	0	0	0.001	0	0	0.002	0	0	0	0	0	0	0	0	0.001	0.001	0	0	0	0.001	0
Streptomyces asoensis	0	0	0	0	0	0.001	0	0	0.002	0	0	0	0	0	0	0	0	0.001	0	0	0	0	0	0
Streptomyces pristinaespiralis	0	0	0	0	0	0.001	0	0	0.002	0	0	0	0	0	0	0	0	0.001	0	0	0	0	0.001	0
Streptomyces fagopyri	0	0	0	0	0	0.001	0	0	0.002	0	0	0	0	0	0	0	0	0.001	0	0	0	0	0.001	0
Streptomyces gardneri	0	0	0	0	0	0.001	0	0	0.002	0	0	0	0	0	0	0	0	0.001	0	0	0	0	0.001	0
Streptomyces xanthii	0	0	0	0	0	0.001	0	0	0.001	0	0	0	0	0	0	0	0	0.001	0	0	0	0	0.001	0
Streptomyces glaucescens	0	0	0	0	0	0.001	0	0	0.002	0	0	0	0	0	0	0	0	0.001	0	0	0	0	0.001	0
Streptomyces hundungensis	0	0	0	0	0	0.001	0	0	0.002	0	0	0	0	0	0	0	0	0.001	0	0	0	0	0.001	0
Streptomyces nitrosporeus	0	0	0	0	0	0.001	0	0	0.002	0	0	0	0	0	0	0	0	0	0	0	0	0	0.001	0
Streptomyces griseoviridis	0	0	0	0	0	0.001	0	0	0.002	0	0	0	0	0	0	0	0	0.001	0	0	0	0	0.001	0
Streptomyces exfoliatus	0	0	0	0	0	0.001	0	0	0.001	0	0	0	0	0	0	0	0	0	0	0	0	0	0.001	0
Streptomyces pactum	0	0	0	0	0	0.001	0	0	0.002	0	0	0	0	0	0	0	0	0.001	0	0	0	0	0.001	0
Streptomyces thermocarboxydus	0	0	0	0	0	0.001	0	0	0.002	0	0	0	0.001	0	0	0	0	0.001	0.001	0	0	0	0.001	0
Streptomyces lunaelactis	0	0	0	0	0	0.001	0	0	0.001	0	0	0	0	0	0	0	0	0.001	0	0	0	0	0.001	0
Streptomyces luteoverticillatus	0	0	0	0	0	0.001	0	0	0.002	0	0	0	0	0	0	0	0	0.001	0	0	0	0	0.001	0
Streptomyces cyanogenus	0	0	0	0	0	0.001	0	0	0.002	0	0	0	0	0	0	0	0	0.001	0	0	0	0	0.001	0
Streptomyces lusitanus	0	0	0	0	0	0.001	0	0	0.002	0	0	0	0	0	0	0	0	0.001	0	0	0	0	0.001	0
Streptomyces californicus	0	0	0	0	0	0.001	0	0	0.002	0	0	0	0	0	0	0	0	0.001	0.001	0	0	0	0.001	0
Streptomyces griseochromogenes	0	0	0	0	0	0.001	0	0	0.001	0	0	0	0	0	0	0	0	0.001	0	0	0	0	0.001	0
Streptomyces globosus	0	0	0	0	0	0.001	0	0	0.001	0	0	0	0	0	0	0	0	0.001	0	0	0	0	0.001	0
Streptomyces fodineus	0	0	0	0	0	0.001	0	0	0.001	0	0	0	0	0	0	0	0	0.001	0	0	0	0	0.001	0
Streptomyces alboflavus	0	0	0	0	0	0.001	0	0	0.002	0	0	0	0	0	0	0	0	0	0	0	0	0	0	0
Streptomyces decoyicus	0	0	0	0	0	0.001	0	0	0.001	0	0	0	0	0	0	0	0	0	0	0	0	0	0	0
Streptomyces leeuwenhoekii	0	0	0	0	0	0.001	0	0	0.001	0	0	0	0	0	0	0	0	0	0	0	0	0	0.001	0
Streptomyces drozdowiczii	0	0	0	0	0	0.001	0	0	0.001	0	0	0	0	0	0	0	0	0.001	0	0	0	0	0.001	0
Streptomyces angustmyceticus	0	0	0	0	0	0.001	0	0	0.001	0	0	0	0	0	0	0	0	0	0	0	0	0	0.001	0
Streptomyces chromofuscus	0	0	0	0	0	0.001	0	0	0.001	0	0	0	0	0	0	0	0	0.001	0	0	0	0	0.001	0
Streptomyces vietnamensis	0	0	0	0	0	0.001	0	0	0.001	0	0	0	0	0	0	0	0	0	0	0	0	0	0.001	0
Streptomyces kanamyceticus	0	0	0	0	0	0.001	0	0	0.001	0	0	0	0	0	0	0	0	0.001	0	0	0	0	0	0
Streptomyces griseorubiginosus	0	0	0	0	0	0.001	0	0	0.002	0	0	0	0	0	0	0	0	0	0	0	0	0	0	0
Streptomyces galilaeus	0	0	0	0	0	0.001	0	0	0.001	0	0	0	0	0	0	0	0	0	0	0	0	0	0	0
Streptomyces tuirus	0	0	0	0	0	0.001	0	0	0.002	0	0	0	0	0	0	0	0	0	0	0	0	0	0	0
Streptomyces capitiformicae	0	0	0	0	0	0.001	0	0	0.001	0	0	0	0	0	0	0	0	0	0	0	0	0	0.001	0
Streptomyces roseochromogenus	0	0	0	0	0	0.001	0	0	0.001	0	0	0	0	0	0	0	0	0.001	0	0	0	0	0.001	0
Streptomyces finlayi	0	0	0	0	0	0.001	0	0	0.001	0	0	0	0	0	0	0	0	0.001	0	0	0	0	0	0
Streptomyces nigra	0	0	0	0	0	0.001	0	0	0.001	0	0	0	0	0	0	0	0	0	0	0	0	0	0	0
Streptomyces huasconensis	0	0	0	0	0	0.001	0	0	0.001	0	0	0	0	0	0	0	0	0	0	0	0	0	0	0
Streptomyces deccanensis	0	0	0	0	0	0.001	0	0	0.001	0	0	0	0	0	0	0	0	0	0	0	0	0	0	0
Streptomyces auratus	0	0	0	0	0	0.001	0	0	0.001	0	0	0	0	0	0	0	0	0	0	0	0	0	0.001	0
Streptomyces lincolnensis	0	0	0	0	0	0.001	0	0	0.001	0	0	0	0	0	0	0	0	0	0	0	0	0	0	0
Streptomyces violaceoruber	0	0	0	0	0	0.001	0	0	0.001	0	0	0	0	0	0	0	0	0.001	0	0	0	0	0.001	0
Streptomyces ambofaciens	0	0	0	0	0	0.001	0	0	0.001	0	0	0	0	0	0	0	0	0	0	0	0	0	0.001	0
Streptomyces katrae	0	0	0	0	0	0.001	0	0	0.001	0	0	0	0	0	0	0	0	0	0	0	0	0	0	0
Streptomyces cavourensis	0	0	0	0	0	0.001	0	0	0.001	0	0	0	0	0	0	0	0	0	0	0	0	0	0.001	0
Streptomyces ferrugineus	0	0	0	0	0	0.001	0	0	0.001	0	0	0	0	0	0	0	0	0	0	0	0	0	0	0
Streptomyces lavendulae	0	0	0	0	0	0.001	0	0	0.001	0	0	0	0	0	0	0	0	0	0	0	0	0	0	0
Streptomyces vinaceus	0	0	0	0	0	0.001	0	0	0.001	0	0	0	0	0	0	0	0	0	0	0	0	0	0	0
Streptomyces griseofuscus	0	0	0	0	0	0.001	0	0	0.001	0	0	0	0	0	0	0	0	0.001	0	0	0	0	0.001	0
Streptomyces alfalfae	0	0	0	0	0	0.001	0	0	0.001	0	0	0	0.001	0	0	0	0	0.001	0.001	0	0.001	0	0.001	0
Streptomyces nigrescens	0	0	0	0	0	0.001	0	0	0.001	0	0	0	0	0	0	0	0	0	0	0	0	0	0	0
Streptomyces akebiae	0	0	0	0	0	0	0	0	0.001	0	0	0	0	0	0	0	0	0	0	0	0	0	0.001	0
Streptomyces lydicamycinicus	0	0	0	0	0	0.001	0	0	0.001	0	0	0	0	0	0	0	0	0	0	0	0	0	0	0
Streptomyces rochei	0	0	0	0	0	0.001	0	0	0.002	0	0	0	0	0	0	0	0	0.001	0.001	0	0	0	0.001	0
Streptomyces tirandamycinicus	0	0	0	0	0	0	0	0	0.001	0	0	0	0	0	0	0	0	0	0	0	0	0	0	0
Streptomyces qinzhouensis	0	0	0	0	0	0	0	0	0.001	0	0	0	0	0	0	0	0	0	0	0	0	0	0	0
Streptomyces rectiverticillatus	0	0	0	0	0	0	0	0	0.001	0	0	0	0	0	0	0	0	0	0	0	0	0	0	0
Streptomyces cyaneochromogenes	0	0	0	0	0	0	0	0	0.001	0	0	0	0	0	0	0	0	0	0	0	0	0	0	0
Streptomyces cyaneogriseus	0	0	0	0	0	0	0	0	0	0	0	0	0	0	0	0	0	0	0	0	0	0	0	0
Streptomyces antibioticus	0	0	0	0	0	0	0	0	0.001	0	0	0	0	0	0	0	0	0	0	0	0	0	0	0
Streptomyces platensis	0	0	0	0	0	0	0	0	0.001	0	0	0	0	0	0	0	0	0	0	0	0	0	0.001	0
Streptomyces yangpuensis	0	0	0	0	0	0	0	0	0.001	0	0	0	0	0	0	0	0	0	0	0	0	0	0	0
Streptomyces ficellus	0	0	0	0	0	0	0	0	0.001	0	0	0	0	0	0	0	0	0	0	0	0	0	0	0
Streptomyces albidoflavus	0	0	0	0	0	0	0	0	0	0	0	0	0	0	0	0	0	0	0	0	0	0	0	0
Streptomyces coeruleorubidus	0	0	0	0	0	0	0	0	0.001	0	0	0	0	0	0	0	0	0	0	0	0	0	0	0
Streptomyces murinus	0	0	0	0	0	0	0	0	0	0	0	0	0	0	0	0	0	0	0	0	0	0	0	0
Streptomyces fradiae	0	0	0	0	0	0.001	0	0	0.001	0	0	0	0	0	0	0	0	0.001	0.001	0.001	0.001	0	0.001	0
Streptomyces filamentosus	0	0	0	0	0	0	0	0	0.001	0	0	0	0	0	0	0	0	0	0	0	0	0	0	0
Streptomyces antimycoticus	0	0	0	0	0	0	0	0	0	0	0	0	0	0	0	0	0	0	0	0	0	0	0	0
Streptomyces cinereoruber	0	0	0	0	0	0	0	0	0	0	0	0	0	0	0	0	0	0	0	0	0	0	0	0
Kitasatospora sp. NA04385	0	0	0	0	0	0.002	0	0	0.004	0	0	0	0.001	0	0	0	0	0.001	0.001	0.001	0	0	0.001	0
Kitasatospora sp. MMS16 BH015	0	0	0	0	0	0.001	0	0	0.001	0	0	0	0	0	0	0	0	0	0	0	0	0	0	0
Kitasatospora aureofaciens	0	0	0	0	0	0.002	0	0	0.004	0	0	0	0.001	0	0	0.001	0	0.002	0.001	0.001	0.001	0.001	0.002	0
Kitasatospora albolonga	0	0	0	0	0	0.001	0	0	0.002	0	0	0	0	0	0	0	0	0.001	0	0	0	0	0.001	0
Kitasatospora setae	0	0	0	0	0	0.001	0	0	0.001	0	0	0	0	0	0	0	0	0	0	0	0	0	0.001	0
Streptacidiphilus sp. P02 A3a	0	0	0	0	0	0.001	0	0	0.002	0	0	0	0	0	0	0	0	0.001	0.001	0	0	0	0.001	0
Streptacidiphilus sp. PB12 B1b	0	0	0	0	0	0.001	0	0	0.002	0	0	0	0	0	0	0	0	0.001	0	0	0	0	0	0
Streptantibioticus cattleyicolor	0	0	0	0	0	0.002	0	0	0.004	0	0	0	0	0	0	0	0	0.001	0.001	0.001	0.001	0	0.001	0
Actinacidiphila bryophytorum	0	0	0	0	0	0.001	0	0	0.003	0	0	0	0	0	0	0	0	0.001	0.001	0	0	0	0.001	0
Yinghuangia sp. ASG 101	0	0	0	0	0	0.001	0	0	0.002	0	0	0	0	0	0	0	0	0.001	0.001	0	0	0	0.001	0
Peterkaempfera bronchialis	0	0	0	0	0	0.001	0	0	0.002	0	0	0	0	0	0	0	0	0.001	0	0	0	0	0.001	0
Amycolatopsis sp. TNS106	0	0	0	0	0	0.004	0	0	0.006	0	0	0	0.002	0.001	0.001	0.001	0.001	0.003	0.002	0.001	0.002	0.001	0.003	0
Amycolatopsis sp. EV170708 02 1	0	0	0	0	0	0.003	0	0	0.006	0	0	0	0.001	0.001	0.001	0.001	0.001	0.003	0.002	0.001	0.001	0	0.002	0
Amycolatopsis keratiniphila	0	0	0	0	0	0.006	0	0	0.011	0	0	0	0.002	0.001	0.001	0.001	0.001	0.005	0.002	0.002	0.002	0.001	0.004	0
Amycolatopsis orientalis	0	0	0	0	0	0.004	0	0	0.006	0	0	0	0.001	0	0.001	0.001	0.001	0.002	0.002	0.001	0.001	0.001	0.003	0
Pseudonocardia sp. HH130629 09	0	0	0	0	0	0.006	0	0	0.01	0	0	0	0.002	0.001	0.001	0.001	0.001	0.004	0.003	0.002	0.002	0.001	0.004	0
Pseudonocardia petroleophila	0	0	0	0	0	0.005	0	0	0.009	0	0	0	0.002	0.001	0.001	0.001	0.001	0.003	0.002	0.002	0.001	0.001	0.003	0
Pseudonocardia abyssalis	0	0	0	0	0	0.002	0	0	0.004	0	0	0	0.001	0	0.001	0	0	0.001	0.001	0.001	0.001	0	0.001	0
Microbacterium sp. LKL04	0	0	0	0	0	0.004	0	0	0.025	0	0	0	0	0	0	0	0	0	0	0	0	0	0	0
Microbacterium sp. YJN G	0	0	0	0	0	0.002	0	0	0.003	0	0	0	0	0	0	0	0	0.001	0.001	0	0	0	0.001	0
Microbacterium sp. No. 7	0	0	0	0	0	0.002	0	0	0.004	0	0	0	0	0	0	0	0	0	0	0	0	0	0	0
Microbacterium sp. PM5	0	0	0	0	0	0.001	0	0	0.004	0	0	0	0	0	0	0	0	0	0	0	0	0	0.001	0
Microbacterium sp. Y 01	0	0	0	0	0	0.001	0	0	0.002	0	0	0	0	0	0	0	0	0	0	0	0	0	0	0
Microbacterium sp. SSW1 51	0	0	0	0	0	0.001	0	0	0.002	0	0	0	0	0	0	0	0	0	0	0	0	0	0	0
Microbacterium sp. 10M 3C3	0	0	0	0	0	0.001	0	0	0.003	0	0	0	0	0	0	0	0	0	0	0	0	0	0	0
Microbacterium sp. EF45044	0	0	0	0	0	0.001	0	0	0.002	0	0	0	0	0	0	0	0	0.001	0	0	0	0	0	0
Microbacterium sp. 4R 513	0	0	0	0	0	0.001	0	0	0.002	0	0	0	0	0	0	0	0	0	0	0	0	0	0	0
Microbacterium sp. H1 D42	0	0	0	0	0	0.001	0	0	0.001	0	0	0	0	0	0	0	0	0	0	0	0	0	0	0
Microbacterium sp. 1S1	0	0	0	0	0	0.001	0	0	0.001	0	0	0	0	0	0	0	0	0	0	0	0	0	0	0
Microbacterium sp. BH 3 3 3	0	0	0	0	0	0.001	0	0	0.002	0	0	0	0	0	0	0	0	0	0	0	0	0	0	0
Microbacterium sp. Nx66	0	0	0	0	0	0.001	0	0	0.001	0	0	0	0	0	0	0	0	0	0	0	0	0	0	0
Microbacterium sp. ABRD_28	0	0	0	0	0	0.001	0	0	0.002	0	0	0	0	0	0	0	0	0	0	0	0	0	0	0
Microbacterium sp. NIBRBAC000506063	0	0	0	0	0	0.001	0	0	0.002	0	0	0	0	0	0	0	0	0	0	0	0	0	0	0
Microbacterium sp. KUDC0406	0	0	0	0	0	0.001	0	0	0.001	0	0	0	0	0	0	0	0	0	0	0	0	0	0	0
Microbacterium sp. XT11	0	0	0	0	0	0.001	0	0	0.001	0	0	0	0	0	0	0	0	0	0	0	0	0	0	0
Microbacterium sp. JZ31	0	0	0	0	0	0.001	0	0	0.001	0	0	0	0	0	0	0	0	0	0	0	0	0	0	0
Microbacterium sp. KUDC0405	0	0	0	0	0	0.001	0	0	0.002	0	0	0	0	0	0	0	0	0	0	0	0	0	0	0
Microbacterium sp. SSW1 36	0	0	0	0	0	0.001	0	0	0.001	0	0	0	0	0	0	0	0	0	0	0	0	0	0	0
Microbacterium sp. A18JL241	0	0	0	0	0	0.001	0	0	0.001	0	0	0	0	0	0	0	0	0	0	0	0	0	0	0
Microbacterium sp. TPU 3598	0	0	0	0	0	0.001	0	0	0.001	0	0	0	0	0	0	0	0	0	0	0	0	0	0	0
Microbacterium sp. cx 55	0	0	0	0	0	0.001	0	0	0.001	0	0	0	0	0	0	0	0	0	0	0	0	0	0	0
Microbacterium sp. M28	0	0	0	0	0	0.001	0	0	0.001	0	0	0	0	0	0	0	0	0	0	0	0	0	0	0
Microbacterium sp. RG1	0	0	0	0	0	0.001	0	0	0.001	0	0	0	0	0	0	0	0	0	0	0	0	0	0	0
Microbacterium sp. MPKO10	0	0	0	0	0	0	0	0	0.001	0	0	0	0	0	0	0	0	0	0	0	0	0	0	0
Microbacterium sp. 1.5R	0	0	0	0	0	0.002	0	0	0.003	0	0	0	0	0	0	0	0	0	0	0	0	0	0.001	0
Microbacterium sp. PAMC22086	0	0	0	0	0	0.001	0	0	0	0	0	0	0	0	0	0	0	0	0	0	0	0	0	0
Microbacterium oleivorans	0	0	0	0	0	0.003	0	0	0.005	0	0	0	0	0	0	0	0	0	0	0	0	0	0	0
Microbacterium oryzae	0	0	0	0	0	0.003	0	0	0.004	0	0	0	0	0	0	0	0	0.001	0.001	0.001	0.001	0	0.001	0
Microbacterium aurum	0	0	0	0	0	0.003	0	0	0.008	0	0	0	0	0	0	0	0	0	0	0	0	0	0	0
Microbacterium hominis	0	0	0	0	0	0.007	0	0	0.012	0	0	0	0.001	0.001	0.001	0	0.001	0.002	0.001	0.001	0.001	0.001	0.002	0
Microbacterium chocolatum	0	0	0	0	0	0.002	0	0	0.003	0	0	0	0	0	0	0	0	0	0	0	0	0	0	0
Microbacterium foliorum	0	0	0	0	0	0.001	0	0	0.002	0	0	0	0	0	0	0	0	0.001	0	0	0	0	0.001	0
Microbacterium cremeum	0	0	0	0	0	0.001	0	0	0.002	0	0	0	0	0	0	0	0	0	0	0	0	0	0	0
Microbacterium lemovicicum	0	0	0	0	0	0.001	0	0	0.002	0	0	0	0	0	0	0	0	0	0	0	0	0	0	0
Microbacterium sediminis	0	0	0	0	0	0.001	0	0	0.003	0	0	0	0	0	0	0	0	0	0	0	0	0	0	0
Microbacterium atlanticum	0	0	0	0	0	0.001	0	0	0.002	0	0	0	0	0	0	0	0	0	0	0	0	0	0	0
Microbacterium resistens	0	0	0	0	0	0.001	0	0	0.002	0	0	0	0	0	0	0	0	0	0	0	0	0	0	0
Microbacterium terricola	0	0	0	0	0	0.001	0	0	0.002	0	0	0	0	0	0	0	0	0	0	0	0	0	0	0
Microbacterium protaetiae	0	0	0	0	0	0.001	0	0	0.002	0	0	0	0	0	0	0	0	0	0	0	0	0	0	0
Microbacterium testaceum	0	0	0	0	0	0.001	0	0	0.001	0	0	0	0	0	0	0	0	0	0	0	0	0	0	0
Microbacterium azadirachtae	0	0	0	0	0	0.001	0	0	0.001	0	0	0	0	0	0	0	0	0	0	0	0	0	0	0
Microbacterium wangchenii	0	0	0	0	0	0.001	0	0	0.001	0	0	0	0	0	0	0	0	0	0	0	0	0	0	0
Microbacterium pygmaeum	0	0	0	0	0	0.001	0	0	0.001	0	0	0	0	0	0	0	0	0	0	0	0	0	0	0
Microbacterium caowuchunii	0	0	0	0	0	0.001	0	0	0.001	0	0	0	0	0	0	0	0	0	0	0	0	0	0	0
Microbacterium luteum	0	0	0	0	0	0.001	0	0	0.002	0	0	0	0	0	0	0	0	0	0	0	0	0	0	0
Microbacterium hydrocarbonoxydans	0	0	0	0	0	0.001	0	0	0.001	0	0	0	0	0	0	0	0	0	0	0	0	0	0	0
Microbacterium oxydans	0	0	0	0	0	0.001	0	0	0.001	0	0	0	0	0	0	0	0	0	0	0	0	0	0	0
Microbacterium schleiferi	0	0	0	0	0	0.001	0	0	0.001	0	0	0	0	0	0	0	0	0	0	0	0	0	0	0
Microbacterium lushaniae	0	0	0	0	0	0.001	0	0	0.001	0	0	0	0	0	0	0	0	0	0	0	0	0	0	0
Microbacterium fandaimingii	0	0	0	0	0	0	0	0	0.001	0	0	0	0	0	0	0	0	0	0	0	0	0	0	0
Microbacterium esteraromaticum	0	0	0	0	0	0	0	0	0.001	0	0	0	0	0	0	0	0	0	0	0	0	0	0	0
Microbacterium amylolyticum	0	0	0	0	0	0	0	0	0.001	0	0	0	0	0	0	0	0	0	0	0	0	0	0	0
Microbacterium chengjingii	0	0	0	0	0	0	0	0	0	0	0	0	0	0	0	0	0	0	0	0	0	0	0	0
Microbacterium binotii	0	0	0	0	0	0	0	0	0.001	0	0	0	0	0	0	0	0	0	0	0	0	0	0	0
Microbacterium endophyticum	0	0	0	0	0	0	0	0	0	0	0	0	0	0	0	0	0	0	0	0	0	0	0	0
Curtobacterium sp. L6 1	0	0	0	0	0	0.001	0	0	0.002	0	0	0	0	0	0	0	0	0	0	0	0	0	0	0
Curtobacterium sp. BH 2 1 1	0	0	0	0	0	0	0	0	0.001	0	0	0	0	0	0	0	0	0	0	0	0	0	0	0
Curtobacterium sp. TXMA1	0	0	0	0	0	0.001	0	0	0.002	0	0	0	0	0	0	0	0	0	0	0	0	0	0	0
Curtobacterium sp. TC1	0	0	0	0	0	0	0	0	0.001	0	0	0	0	0	0	0	0	0	0	0	0	0	0	0
Curtobacterium sp. YC1	0	0	0	0	0	0	0	0	0.001	0	0	0	0	0	0	0	0	0	0	0	0	0	0	0
Curtobacterium sp. MR_MD2014	0	0	0	0	0	0	0	0	0.001	0	0	0	0	0	0	0	0	0	0	0	0	0	0	0
Curtobacterium sp. 24E2	0	0	0	0	0	0	0	0	0.001	0	0	0	0	0	0	0	0	0	0	0	0	0	0	0
Curtobacterium sp. Csp2	0	0	0	0	0	0.001	0	0	0	0	0	0	0	0	0	0	0	0	0	0	0	0	0	0
Curtobacterium luteum	0	0	0	0	0	0	0	0	0.001	0	0	0	0	0	0	0	0	0	0	0	0	0	0	0
Rathayibacter sp. VKM Ac 2759	0	0	0	0	0	0.002	0	0	0.003	0	0	0	0	0	0	0	0	0.001	0.001	0.001	0	0	0.001	0
Rathayibacter sp. VKM Ac 2760	0	0	0	0	0	0.001	0	0	0.002	0	0	0	0	0	0	0	0	0.001	0.001	0	0	0	0.001	0
Rathayibacter sp. VKM Ac 2804	0	0	0	0	0	0.001	0	0	0.001	0	0	0	0	0	0	0	0	0	0	0	0	0	0	0
Rathayibacter sp. VKM Ac 2801	0	0	0	0	0	0.001	0	0	0.001	0	0	0	0	0	0	0	0	0	0	0	0	0	0	0
Rathayibacter festucae	0	0	0	0	0	0.001	0	0	0.002	0	0	0	0	0	0	0	0	0	0	0	0	0	0	0
Rathayibacter rathayi	0	0	0	0	0	0	0	0	0.001	0	0	0	0	0	0	0	0	0	0	0	0	0	0	0
Rathayibacter toxicus	0	0	0	0	0	0	0	0	0	0	0	0	0	0	0	0	0	0	0	0	0	0	0	0
Rathayibacter tanaceti	0	0	0	0	0	0	0	0	0	0	0	0	0	0	0	0	0	0	0	0	0	0	0	0
Rathayibacter tritici	0	0	0	0	0	0	0	0	0	0	0	0	0	0	0	0	0	0	0	0	0	0	0	0
Leucobacter sp. NB 10	0	0	0	0	0	0.001	0	0	0.002	0	0	0	0	0	0	0	0	0.001	0	0	0	0	0.001	0
Leucobacter sp. Psy1	0	0	0	0	0	0.001	0	0	0.002	0	0	0	0	0	0	0	0	0	0	0	0	0	0	0
Leucobacter sp. CX169	0	0	0	0	0	0.001	0	0	0.001	0	0	0	0	0	0	0	0	0	0	0	0	0	0	0
Leucobacter sp. H25R 14	0	0	0	0	0	0	0	0	0.001	0	0	0	0	0	0	0	0	0	0	0	0	0	0	0
Leucobacter muris	0	0	0	0	0	0.001	0	0	0.001	0	0	0	0	0	0	0	0	0	0	0	0	0	0	0
Leucobacter viscericola	0	0	0	0	0	0.001	0	0	0.001	0	0	0	0	0	0	0	0	0	0	0	0	0	0	0
Leucobacter triazinivorans	0	0	0	0	0	0.001	0	0	0.001	0	0	0	0	0	0	0	0	0	0	0	0	0	0	0
Leucobacter coleopterorum	0	0	0	0	0	0	0	0	0	0	0	0	0	0	0	0	0	0	0	0	0	0	0	0
Leucobacter denitrificans	0	0	0	0	0	0	0	0	0	0	0	0	0	0	0	0	0	0	0	0	0	0	0	0
Leucobacter luti	0	0	0	0	0	0	0	0	0	0	0	0	0	0	0	0	0	0	0	0	0	0	0	0
Leucobacter insecticola	0	0	0	0	0	0	0	0	0	0	0	0	0	0	0	0	0	0	0	0	0	0	0	0
Leucobacter aridicollis	0	0	0	0	0	0	0	0	0	0	0	0	0	0	0	0	0	0	0	0	0	0	0	0
Agromyces sp. LHK192	0	0	0	0	0	0.001	0	0	0.002	0	0	0	0	0	0	0	0	0	0	0	0	0	0	0
Agromyces sp. H17E 10	0	0	0	0	0	0.001	0	0	0.001	0	0	0	0	0	0	0	0	0	0	0	0	0	0	0
Agromyces sp. CFWR 12	0	0	0	0	0	0.001	0	0	0.002	0	0	0	0	0	0	0	0	0	0	0	0	0	0	0
Agromyces flavus	0	0	0	0	0	0.001	0	0	0.002	0	0	0	0	0	0	0	0	0	0	0	0	0	0	0
Agromyces marinus	0	0	0	0	0	0.001	0	0	0.001	0	0	0	0	0	0	0	0	0	0	0	0	0	0	0
Agromyces intestinalis	0	0	0	0	0	0.001	0	0	0.001	0	0	0	0	0	0	0	0	0	0	0	0	0	0	0
Agromyces soli	0	0	0	0	0	0	0	0	0.001	0	0	0	0	0	0	0	0	0	0	0	0	0	0	0
Agromyces aureus	0	0	0	0	0	0	0	0	0.001	0	0	0	0	0	0	0	0	0	0	0	0	0	0	0
Agromyces protaetiae	0	0	0	0	0	0	0	0	0.001	0	0	0	0	0	0	0	0	0	0	0	0	0	0	0
Agromyces laixinhei	0	0	0	0	0	0	0	0	0.001	0	0	0	0	0	0	0	0	0	0	0	0	0	0	0
Agromyces archimandritae	0	0	0	0	0	0	0	0	0	0	0	0	0	0	0	0	0	0	0	0	0	0	0	0
Agromyces badenianii	0	0	0	0	0	0	0	0	0.001	0	0	0	0	0	0	0	0	0	0	0	0	0	0	0
Leifsonia sp. PS1209	0	0	0	0	0	0.001	0	0	0.002	0	0	0	0	0	0	0	0	0	0	0	0	0	0	0
Leifsonia sp. 21MFCrub1.1	0	0	0	0	0	0.001	0	0	0.002	0	0	0	0	0	0	0	0	0	0	0	0	0	0	0
Leifsonia sp. ZF2019	0	0	0	0	0	0	0	0	0	0	0	0	0	0	0	0	0	0	0	0	0	0	0	0
Leifsonia shinshuensis	0	0	0	0	0	0.001	0	0	0.002	0	0	0	0	0	0	0	0	0	0	0	0	0	0	0
Leifsonia xyli	0	0	0	0	0	0	0	0	0.001	0	0	0	0	0	0	0	0	0	0	0	0	0	0	0
Clavibacter michiganensis	0	0	0	0	0	0.003	0	0	0.005	0	0	0	0.001	0	0	0.001	0.001	0.002	0.001	0.001	0.001	0	0.002	0
Clavibacter sp. A6099	0	0	0	0	0	0	0	0	0	0	0	0	0	0	0	0	0	0	0	0	0	0	0	0
Clavibacter phaseoli	0	0	0	0	0	0	0	0	0.001	0	0	0	0	0	0	0	0	0	0	0	0	0	0	0
Agrococcus sp. SGAir0287	0	0	0	0	0	0.001	0	0	0.002	0	0	0	0	0	0	0	0	0	0	0	0	0	0	0
Agrococcus sp. SCSIO52902	0	0	0	0	0	0.001	0	0	0.001	0	0	0	0	0	0	0	0	0	0	0	0	0	0	0
Agrococcus sp. Marseille Q4369	0	0	0	0	0	0.001	0	0	0.001	0	0	0	0	0	0	0	0	0	0	0	0	0	0	0
Agrococcus jejuensis	0	0	0	0	0	0.001	0	0	0.002	0	0	0	0	0	0	0	0	0	0	0	0	0	0	0
Agrococcus carbonis	0	0	0	0	0	0	0	0	0.001	0	0	0	0	0	0	0	0	0	0	0	0	0	0	0
Cryobacterium sp. SO1	0	0	0	0	0	0.001	0	0	0.001	0	0	0	0	0	0	0	0	0	0	0	0	0	0	0
Cryobacterium sp. LW097	0	0	0	0	0	0	0	0	0	0	0	0	0	0	0	0	0	0	0	0	0	0	0	0
Cryobacterium sp. PAMC25264	0	0	0	0	0	0	0	0	0.001	0	0	0	0	0	0	0	0	0	0	0	0	0	0	0
Cryobacterium soli	0	0	0	0	0	0.001	0	0	0.002	0	0	0	0	0	0	0	0	0	0	0	0	0	0	0
Cryobacterium arcticum	0	0	0	0	0	0	0	0	0	0	0	0	0	0	0	0	0	0	0	0	0	0	0	0
Microterricola viridarii	0	0	0	0	0	0.002	0	0	0.004	0	0	0	0.001	0	0	0	0	0.001	0.001	0.001	0.001	0	0.001	0
Microcella flavibacter	0	0	0	0	0	0.001	0	0	0.002	0	0	0	0	0	0	0	0	0	0	0	0	0	0	0
Microcella alkaliphila	0	0	0	0	0	0	0	0	0.001	0	0	0	0	0	0	0	0	0	0	0	0	0	0	0
Microcella sp. MMS21 STM10	0	0	0	0	0	0	0	0	0	0	0	0	0	0	0	0	0	0	0	0	0	0	0	0
Protaetiibacter intestinalis	0	0	0	0	0	0.001	0	0	0.001	0	0	0	0	0	0	0	0	0	0	0	0	0	0	0
Protaetiibacter sp. SSC 01	0	0	0	0	0	0.001	0	0	0.001	0	0	0	0	0	0	0	0	0	0	0	0	0	0	0
Protaetiibacter larvae	0	0	0	0	0	0	0	0	0	0	0	0	0	0	0	0	0	0	0	0	0	0	0	0
Salinibacterium sp. UTAS2018	0	0	0	0	0	0	0	0	0.001	0	0	0	0	0	0	0	0	0	0	0	0	0	0	0
Salinibacterium sp. ZJ450	0	0	0	0	0	0	0	0	0.001	0	0	0	0	0	0	0	0	0	0	0	0	0	0	0
Salinibacterium sp. dk2585	0	0	0	0	0	0	0	0	0	0	0	0	0	0	0	0	0	0	0	0	0	0	0	0
Frondihabitans sp. PAMC 28766	0	0	0	0	0	0.001	0	0	0.002	0	0	0	0	0	0	0	0	0	0	0	0	0	0	0
Frondihabitans sp. 762G35	0	0	0	0	0	0.001	0	0	0.001	0	0	0	0	0	0	0	0	0	0	0	0	0	0	0
Gulosibacter sediminis	0	0	0	0	0	0.001	0	0	0.001	0	0	0	0	0	0	0	0	0	0	0	0	0	0	0
Gulosibacter molinativorax	0	0	0	0	0	0	0	0	0	0	0	0	0	0	0	0	0	0	0	0	0	0	0	0
Mycetocola sp. JXN 3	0	0	0	0	0	0.001	0	0	0.001	0	0	0	0	0	0	0	0	0	0	0	0	0	0	0
Mycetocola zhujimingii	0	0	0	0	0	0	0	0	0	0	0	0	0	0	0	0	0	0	0	0	0	0	0	0
Mycetocola spongiae	0	0	0	0	0	0	0	0	0	0	0	0	0	0	0	0	0	0	0	0	0	0	0	0
Herbiconiux sp. SALV R1	0	0	0	0	0	0.001	0	0	0.001	0	0	0	0	0	0	0	0	0	0	0	0	0	0.001	0
Herbiconiux sp. L3 i23	0	0	0	0	0	0	0	0	0	0	0	0	0	0	0	0	0	0	0	0	0	0	0	0
Plantibacter sp. PA 3 X8	0	0	0	0	0	0	0	0	0.002	0	0	0	0	0	0	0	0	0	0	0	0	0	0	0
Plantibacter sp. M259	0	0	0	0	0	0	0	0	0.001	0	0	0	0	0	0	0	0	0	0	0	0	0	0	0
Plantibacter flavus	0	0	0	0	0	0	0	0	0	0	0	0	0	0	0	0	0	0	0	0	0	0	0	0
Frigoribacterium sp. NBH87	0	0	0	0	0	0.001	0	0	0.002	0	0	0	0	0	0	0	0	0	0	0	0	0	0	0
Humibacter ginsenosidimutans	0	0	0	0	0	0.001	0	0	0.001	0	0	0	0	0	0	0	0	0	0	0	0	0	0	0
Subtercola sp. AK R2A1 2	0	0	0	0	0	0	0	0	0.001	0	0	0	0	0	0	0	0	0	0	0	0	0	0	0
Subtercola sp. PAMC28395	0	0	0	0	0	0	0	0	0	0	0	0	0	0	0	0	0	0	0	0	0	0	0	0
Glaciihabitans sp. INWT7	0	0	0	0	0	0	0	0	0	0	0	0	0	0	0	0	0	0	0	0	0	0	0	0
Cnuibacter physcomitrellae	0	0	0	0	0	0.001	0	0	0.001	0	0	0	0	0	0	0	0	0	0	0	0	0	0	0
Marisediminicola antarctica	0	0	0	0	0	0	0	0	0.001	0	0	0	0	0	0	0	0	0	0	0	0	0	0	0
Diaminobutyricimonas sp. LJ205	0	0	0	0	0	0	0	0	0	0	0	0	0	0	0	0	0	0	0	0	0	0	0	0
Agreia sp. COWG	0	0	0	0	0	0	0	0	0	0	0	0	0	0	0	0	0	0	0	0	0	0	0	0
Pseudoclavibacter sp. Marseille Q3772	0	0	0	0	0	0	0	0	0	0	0	0	0	0	0	0	0	0	0	0	0	0	0	0
Brevibacterium sp. Ap13	0	0	0	0	0	0	0	0	0	0	0	0	0	0	0	0	0	0	0	0	0	0	0	0
Brevibacterium sp. W7.2	0	0	0	0	0	0.001	0	0	0.001	0	0	0	0	0	0	0	0	0	0	0	0	0	0	0
Brevibacterium luteolum	0	0	0	0	0	0.003	0	0	0.004	0	0	0	0	0	0	0	0	0.001	0	0.001	0	0	0.001	0
Brevibacterium casei	0	0	0	0	0	0.003	0	0	0.004	0	0	0	0	0	0	0	0	0.001	0	0	0	0	0.001	0
Brevibacterium aurantiacum	0	0	0	0	0	0.002	0	0	0.003	0	0	0	0.001	0	0	0	0	0.001	0	0.001	0	0	0.001	0
Brevibacterium oceani	0	0	0	0	0	0.001	0	0	0.002	0	0	0	0	0	0	0	0	0	0	0	0	0	0	0
Brevibacterium sandarakinum	0	0	0	0	0	0.001	0	0	0.001	0	0	0	0	0	0	0	0	0	0	0	0	0	0	0
Brevibacterium atlanticum	0	0	0	0	0	0.001	0	0	0.001	0	0	0	0	0	0	0	0	0	0	0	0	0	0	0
Brevibacterium zhoupengii	0	0	0	0	0	0	0	0	0.001	0	0	0	0	0	0	0	0	0	0	0	0	0	0	0
Brachybacterium sp. SGAir0954	0	0	0	0	0	0.004	0	0	0.007	0	0	0	0	0	0	0	0	0	0	0.001	0	0	0	0
Brachybacterium halotolerans	0	0	0	0	0	0.006	0	0	0.01	0	0	0	0.001	0	0	0	0	0.001	0.001	0.001	0.001	0.001	0.001	0
Brachybacterium kimchii	0	0	0	0	0	0.005	0	0	0.01	0	0	0	0.001	0	0	0	0	0.001	0.001	0.001	0.001	0	0.001	0
Brachybacterium rhamnosum	0	0	0	0	0	0.004	0	0	0.008	0	0	0	0.001	0	0	0	0	0	0	0.001	0	0	0	0
Dermabacter vaginalis	0	0	0	0	0	0	0	0	0.001	0	0	0	0	0	0	0	0	0	0	0	0	0	0	0
Devriesea agamarum	0	0	0	0	0	0	0	0	0	0	0	0	0	0	0	0	0	0	0	0	0	0	0	0
Arthrobacter sp. PM3	0	0	0	0	0	0.001	0	0	0.002	0	0	0	0	0	0	0	0	0.001	0	0	0	0	0.001	0
Arthrobacter sp. Helios	0	0	0	0	0	0.001	0	0	0.001	0	0	0	0	0	0	0	0	0.001	0	0	0	0	0.001	0
Arthrobacter sp. zg Y453	0	0	0	0	0	0.001	0	0	0.001	0	0	0	0	0	0	0	0	0	0	0	0	0	0	0
Arthrobacter sp. FW305 BF8	0	0	0	0	0	0.001	0	0	0.002	0	0	0	0	0.001	0	0	0	0	0	0	0	0	0.001	0
Arthrobacter sp.	0	0	0	0	0	0.001	0	0	0.001	0	0	0	0	0	0	0	0	0	0	0	0	0	0.001	0
Arthrobacter sp. CJ23	0	0	0	0	0	0.001	0	0	0.001	0	0	0	0	0	0	0	0	0.001	0	0	0	0	0.001	0
Arthrobacter sp. KBS0702	0	0	0	0	0	0.001	0	0	0.002	0	0	0	0	0	0	0	0	0	0	0	0	0	0	0
Arthrobacter sp. zg Y815	0	0	0	0	0	0.001	0	0	0.001	0	0	0	0	0	0	0	0	0	0	0	0	0	0	0
Arthrobacter sp. PAMC25564	0	0	0	0	0	0.001	0	0	0.001	0	0	0	0	0	0	0	0	0	0	0	0	0	0	0
Arthrobacter sp. QL17	0	0	0	0	0	0.001	0	0	0.001	0	0	0	0	0	0	0	0	0	0	0	0	0	0	0
Arthrobacter sp. NicSoilB4	0	0	0	0	0	0.001	0	0	0.001	0	0	0	0	0	0	0	0	0	0	0	0	0	0	0
Arthrobacter sp. NicSoilB8	0	0	0	0	0	0.001	0	0	0.001	0	0	0	0	0	0	0	0	0	0	0	0	0	0	0
Arthrobacter sp. StoSoilB5	0	0	0	0	0	0.001	0	0	0.001	0	0	0	0	0	0	0	0	0	0	0	0	0	0	0
Arthrobacter sp. PAMC 25486	0	0	0	0	0	0	0	0	0.001	0	0	0	0	0	0	0	0	0	0	0	0	0	0	0
Arthrobacter sp. J3.37	0	0	0	0	0	0.003	0	0	0.003	0	0	0	0	0	0	0	0.001	0.001	0	0	0.001	0	0.001	0
Arthrobacter sp. QXT 31	0	0	0	0	0	0	0	0	0.001	0	0	0	0	0	0	0	0	0	0	0	0	0	0	0
Arthrobacter sp. FW306 2 2C D06B	0	0	0	0	0	0	0	0	0	0	0	0	0	0	0	0	0	0	0	0	0	0	0	0
Arthrobacter sp. U41	0	0	0	0	0	0	0	0	0.001	0	0	0	0	0	0	0	0	0	0	0	0	0	0	0
Arthrobacter sp. NicSoilC5	0	0	0	0	0	0.001	0	0	0.001	0	0	0	0.001	0	0	0	0	0	0	0	0	0	0	0
Arthrobacter sp. ERGS1:01	0	0	0	0	0	0	0	0	0.001	0	0	0	0	0	0	0	0	0	0	0	0	0	0	0
Arthrobacter sp. zg Y462	0	0	0	0	0	0	0	0	0	0	0	0	0	0	0	0	0	0	0	0	0	0	0	0
Arthrobacter sp. D5 1	0	0	0	0	0	0	0	0	0.001	0	0	0	0	0	0	0	0	0	0.001	0	0	0	0.001	0
Arthrobacter sp. UKPF54 2	0	0	0	0	0	0	0	0	0	0	0	0	0	0	0	0	0	0	0	0	0	0	0	0
Arthrobacter sp. PAMC25284	0	0	0	0	0	0	0	0	0.001	0	0	0	0	0	0	0	0	0	0	0	0	0	0	0
Arthrobacter sp. NtRootA1	0	0	0	0	0	0	0	0	0.001	0	0	0	0	0	0	0	0	0	0	0	0	0	0	0
Arthrobacter sp. zg Y1171	0	0	0	0	0	0	0	0	0	0	0	0	0	0	0	0	0	0	0	0	0	0	0	0
Arthrobacter sp. 24S4 2	0	0	0	0	0	0	0	0	0	0	0	0	0	0	0	0	0	0	0	0	0	0	0	0
Arthrobacter sp. YA7 1	0	0	0	0	0	0	0	0	0	0	0	0	0	0	0	0	0	0	0	0	0	0	0	0
Arthrobacter sp. zg Y859	0	0	0	0	0	0	0	0	0.001	0	0	0	0	0	0	0	0	0	0	0	0	0	0	0
Arthrobacter sp. FB24	0	0	0	0	0	0	0	0	0	0	0	0	0	0	0	0	0	0	0	0	0	0	0	0
Arthrobacter sp. PGP41	0	0	0	0	0	0	0	0	0	0	0	0	0	0	0	0	0	0	0	0	0	0	0	0
Arthrobacter sp. zg Y809	0	0	0	0	0	0	0	0	0	0	0	0	0	0	0	0	0	0	0	0	0	0	0	0
Arthrobacter sulfonylureivorans	0	0	0	0	0	0.002	0	0	0.002	0	0	0	0	0	0	0	0	0.001	0.001	0	0	0	0.001	0
Arthrobacter crystallopoietes	0	0	0	0	0	0.001	0	0	0.002	0	0	0	0	0	0	0	0	0.001	0	0	0	0	0	0
Arthrobacter jiangjiafuii	0	0	0	0	0	0.001	0	0	0.002	0	0	0	0	0	0	0	0	0.001	0	0	0	0	0.001	0
Arthrobacter agilis	0	0	0	0	0	0.001	0	0	0.002	0	0	0	0	0	0	0	0	0	0	0	0	0	0	0
Arthrobacter alpinus	0	0	0	0	0	0.002	0	0	0.003	0	0	0	0.001	0	0	0	0	0.001	0.001	0	0	0	0.001	0
Arthrobacter dokdonellae	0	0	0	0	0	0.001	0	0	0.001	0	0	0	0	0	0	0	0	0	0	0	0	0	0	0
Arthrobacter sunyaminii	0	0	0	0	0	0	0	0	0.001	0	0	0	0	0	0	0	0	0	0	0	0	0	0	0
Arthrobacter koreensis	0	0	0	0	0	0	0	0	0.001	0	0	0	0	0	0	0	0	0	0	0	0	0	0	0
Arthrobacter polaris	0	0	0	0	0	0	0	0	0.001	0	0	0	0	0	0	0	0	0	0	0	0	0	0	0
Arthrobacter woluwensis	0	0	0	0	0	0	0	0	0.001	0	0	0	0	0	0	0	0	0	0	0	0	0	0	0
Kocuria palustris	0	0	0	0	0	0.003	0	0	0.005	0	0	0	0	0	0	0	0	0.001	0.001	0	0	0	0.001	0
Kocuria rhizophila	0	0	0	0	0	0.003	0	0	0.006	0	0	0	0.001	0	0	0	0	0.001	0.001	0.001	0.001	0	0.001	0
Kocuria sp. TGY1127_2	0	0	0	0	0	0.001	0	0	0.001	0	0	0	0	0	0	0	0	0	0	0	0	0	0	0
Kocuria sp. KD4	0	0	0	0	0	0.001	0	0	0.001	0	0	0	0	0	0	0	0	0	0	0	0	0	0	0
Kocuria sp. BT304	0	0	0	0	0	0.001	0	0	0	0	0	0	0	0	0	0	0	0	0	0	0	0	0	0
Kocuria flava	0	0	0	0	0	0.002	0	0	0.003	0	0	0	0.001	0	0	0	0	0.001	0.001	0	0	0	0.001	0
Kocuria rosea	0	0	0	0	0	0.001	0	0	0.001	0	0	0	0	0	0	0	0	0	0	0	0	0	0	0
Kocuria turfanensis	0	0	0	0	0	0.001	0	0	0.002	0	0	0	0	0	0	0	0	0.001	0	0	0	0	0.001	0
Kocuria indica	0	0	0	0	0	0.001	0	0	0.001	0	0	0	0	0	0	0	0	0	0	0	0	0	0	0
Glutamicibacter creatinolyticus	0	0	0	0	0	0.001	0	0	0.002	0	0	0	0	0	0	0	0	0	0	0	0	0	0	0
Glutamicibacter protophormiae	0	0	0	0	0	0.001	0	0	0.002	0	0	0	0	0	0	0	0	0.001	0	0	0	0	0.001	0
Glutamicibacter arilaitensis	0	0	0	0	0	0.001	0	0	0.001	0	0	0	0	0	0	0	0	0	0	0	0	0	0	0
Glutamicibacter halophytocola	0	0	0	0	0	0.001	0	0	0.001	0	0	0	0	0	0	0	0	0	0	0	0	0	0	0
Glutamicibacter mishrai	0	0	0	0	0	0.001	0	0	0	0	0	0	0	0	0	0	0	0	0	0	0	0	0	0
Glutamicibacter sp. MNS18	0	0	0	0	0	0	0	0	0	0	0	0	0	0	0	0	0	0	0	0	0	0	0	0
Glutamicibacter sp. JL.03c	0	0	0	0	0	0	0	0	0	0	0	0	0	0	0	0	0	0	0	0	0	0	0	0
Glutamicibacter nicotianae	0	0	0	0	0	0.001	0	0	0.001	0	0	0	0	0	0	0	0	0	0	0	0	0	0.001	0
Pseudarthrobacter sp. L1SW	0	0	0	0	0	0.001	0	0	0.001	0	0	0	0	0	0	0	0	0.001	0	0	0	0	0	0
Pseudarthrobacter sp. BIM B 2242	0	0	0	0	0	0	0	0	0	0	0	0	0	0	0	0	0	0	0	0	0	0	0	0
Pseudarthrobacter sp. NIBRBAC000502772	0	0	0	0	0	0.001	0	0	0	0	0	0	0	0	0	0	0	0	0	0	0	0	0	0
Pseudarthrobacter sp. NBSH8	0	0	0	0	0	0	0	0	0	0	0	0	0	0	0	0	0	0	0	0	0	0	0	0
Pseudarthrobacter sp. NS4	0	0	0	0	0	0	0	0	0.001	0	0	0	0	0	0	0	0	0	0	0	0	0	0	0
Pseudarthrobacter chlorophenolicus	0	0	0	0	0	0.001	0	0	0.002	0	0	0	0	0	0	0	0	0.001	0	0	0	0	0.001	0
Pseudarthrobacter phenanthrenivorans	0	0	0	0	0	0.001	0	0	0.002	0	0	0	0	0	0	0	0	0	0	0	0	0	0	0
Pseudarthrobacter psychrotolerans	0	0	0	0	0	0	0	0	0.001	0	0	0	0	0	0	0	0	0	0	0	0	0	0	0
Pseudarthrobacter sulfonivorans	0	0	0	0	0	0	0	0	0.001	0	0	0	0	0	0	0	0	0	0	0	0	0	0	0
Micrococcus sp. KD337 16	0	0	0	0	0	0.001	0	0	0.001	0	0	0	0	0	0	0	0	0	0	0	0	0	0	0
Rothia kristinae	0	0	0	0	0	0.002	0	0	0.004	0	0	0	0.001	0	0	0.001	0.001	0.001	0.001	0.001	0.001	0.001	0.002	0
Rothia mucilaginosa	0	0	0	0	0	0.001	0	0	0.001	0	0	0	0	0	0	0	0	0	0	0	0	0	0	0
Rothia nasimurium	0	0	0	0	0	0	0	0	0	0	0	0	0	0	0	0	0	0	0	0	0	0	0	0
Citricoccus sp. SGAir0253	0	0	0	0	0	0.002	0	0	0.005	0	0	0	0.001	0	0	0	0	0.001	0.001	0.001	0.001	0	0.001	0
Paenarthrobacter ureafaciens	0	0	0	0	0	0.001	0	0	0.001	0	0	0	0	0	0	0	0	0.001	0	0	0	0	0.001	0
Paenarthrobacter sp. JL.01a	0	0	0	0	0	0	0	0	0	0	0	0	0	0	0	0	0	0	0	0	0	0	0	0
Paenarthrobacter aurescens	0	0	0	0	0	0	0	0	0	0	0	0	0	0	0	0	0	0	0	0	0	0	0	0
Sinomonas sp. R1AF57	0	0	0	0	0	0.001	0	0	0.002	0	0	0	0	0	0	0	0	0.001	0	0	0	0	0	0
Sinomonas atrocyanea	0	0	0	0	0	0.001	0	0	0.001	0	0	0	0	0	0	0	0	0	0	0	0	0	0	0
Paeniglutamicibacter sp. ZC 3	0	0	0	0	0	0.001	0	0	0.001	0	0	0	0	0	0	0	0	0	0	0	0	0	0	0
Paeniglutamicibacter sp. Y32M11	0	0	0	0	0	0	0	0	0	0	0	0	0	0	0	0	0	0	0	0	0	0	0	0
Nesterenkonia sp. NBAIMH1	0	0	0	0	0	0	0	0	0	0	0	0	0	0	0	0	0	0	0	0	0	0	0	0
Psychromicrobium lacuslunae	0	0	0	0	0	0	0	0	0.001	0	0	0	0	0	0	0	0	0	0	0	0	0	0	0
Neomicrococcus aestuarii	0	0	0	0	0	0	0	0	0	0	0	0	0	0	0	0	0	0	0	0	0	0	0	0
Auritidibacter sp. NML130574	0	0	0	0	0	0	0	0	0	0	0	0	0	0	0	0	0	0	0	0	0	0	0	0
Cellulosimicrobium sp. BI34T	0	0	0	0	0	0.003	0	0	0.005	0	0	0	0	0	0	0	0	0	0	0	0	0	0	0
Cellulosimicrobium sp. JZ28	0	0	0	0	0	0.002	0	0	0.002	0	0	0	0	0	0	0	0	0	0	0	0	0	0	0
Cellulosimicrobium sp. TH 20	0	0	0	0	0	0.002	0	0	0.003	0	0	0	0	0	0	0	0	0	0	0	0	0	0	0
Cellulosimicrobium sp. 72 3	0	0	0	0	0	0.002	0	0	0.003	0	0	0	0	0	0	0	0	0	0	0	0	0	0	0
Xylanimonas allomyrinae	0	0	0	0	0	0.001	0	0	0.002	0	0	0	0	0	0	0	0	0	0	0	0	0	0	0
Xylanimonas protaetiae	0	0	0	0	0	0.001	0	0	0.002	0	0	0	0	0	0	0	0	0	0	0	0	0	0	0
Xylanimonas cellulosilytica	0	0	0	0	0	0.001	0	0	0.001	0	0	0	0	0	0	0	0	0	0	0	0	0	0	0
Isoptericola dokdonensis	0	0	0	0	0	0.001	0	0	0.002	0	0	0	0	0	0.001	0	0	0	0	0	0	0	0	0
Isoptericola variabilis	0	0	0	0	0	0.001	0	0	0.002	0	0	0	0	0	0.001	0	0	0	0	0	0	0	0	0
Cellulomonas sp. Y8	0	0	0	0	0	0.003	0	0	0.004	0	0	0	0.001	0	0	0	0	0.001	0.001	0	0	0	0.001	0
Cellulomonas sp. C5510	0	0	0	0	0	0.002	0	0	0.002	0	0	0	0	0	0	0	0	0.001	0.001	0	0	0	0.001	0
Cellulomonas sp. H30R 01	0	0	0	0	0	0.002	0	0	0.003	0	0	0	0	0	0	0	0	0.001	0	0	0	0	0.001	0
Cellulomonas sp. zg.Y908	0	0	0	0	0	0.001	0	0	0.002	0	0	0	0	0	0	0	0	0.001	0	0	0	0	0.001	0
Cellulomonas sp. NS3	0	0	0	0	0	0.001	0	0	0.002	0	0	0	0	0	0	0	0	0	0	0	0	0	0	0
Cellulomonas sp. zg.Y338	0	0	0	0	0	0.001	0	0	0.002	0	0	0	0	0	0	0	0	0.001	0.001	0	0	0	0.001	0
Cellulomonas sp. zg.B89	0	0	0	0	0	0.001	0	0	0.002	0	0	0	0	0	0	0	0	0.001	0	0	0	0	0.001	0
Cellulomonas sp. S1 8	0	0	0	0	0	0.001	0	0	0.001	0	0	0	0	0	0	0	0	0	0	0	0	0	0	0
Cellulomonas sp. JZ18	0	0	0	0	0	0.001	0	0	0.001	0	0	0	0	0	0	0	0	0	0	0	0	0	0	0
Cellulomonas sp. PSBB021	0	0	0	0	0	0.001	0	0	0.001	0	0	0	0	0	0	0	0	0	0	0	0	0	0	0
Cellulomonas iranensis	0	0	0	0	0	0.002	0	0	0.004	0	0	0	0	0	0	0	0	0.001	0	0	0	0	0.001	0
Cellulomonas taurus	0	0	0	0	0	0.001	0	0	0.002	0	0	0	0	0	0	0	0	0	0	0	0	0	0	0
Cellulomonas dongxiuzhuiae	0	0	0	0	0	0.001	0	0	0.002	0	0	0	0	0	0	0	0	0.001	0.001	0	0	0	0.001	0
Cellulomonas flavigena	0	0	0	0	0	0.001	0	0	0.002	0	0	0	0	0	0	0	0	0	0	0	0	0	0.001	0
Cellulomonas gilvus	0	0	0	0	0	0.001	0	0	0.002	0	0	0	0	0	0	0	0	0.001	0	0	0	0	0.001	0
Cellulomonas fengjieae	0	0	0	0	0	0.001	0	0	0.002	0	0	0	0	0	0	0	0	0.001	0	0	0	0	0.001	0
Cellulomonas fimi	0	0	0	0	0	0.001	0	0	0.001	0	0	0	0	0	0	0	0	0.001	0.001	0	0	0.001	0.001	0
Cellulomonas wangleii	0	0	0	0	0	0.001	0	0	0.001	0	0	0	0	0	0	0	0	0	0	0	0	0	0	0
Cellulomonas palmilytica	0	0	0	0	0	0.001	0	0	0.001	0	0	0	0	0	0	0	0	0	0	0	0	0	0	0
Cellulomonas shaoxiangyii	0	0	0	0	0	0	0	0	0.001	0	0	0	0	0	0	0	0	0	0	0	0	0	0	0
Oerskovia sp. KBS0722	0	0	0	0	0	0.001	0	0	0.001	0	0	0	0	0	0	0	0	0	0	0	0	0	0	0
Actinotalea sp. JY 7876	0	0	0	0	0	0.001	0	0	0.001	0	0	0	0	0	0	0	0	0	0	0	0	0	0	0
Paraoerskovia marina	0	0	0	0	0	0.001	0	0	0.001	0	0	0	0	0	0	0	0	0	0	0	0	0	0	0
Pseudactinotalea sp. HY158	0	0	0	0	0	0	0	0	0.001	0	0	0	0	0	0	0	0	0	0	0	0	0	0	0
Janibacter melonis	0	0	0	0	0	0.001	0	0	0.002	0	0	0	0	0	0	0	0	0	0	0	0	0	0	0
Janibacter sp. CX7	0	0	0	0	0	0.001	0	0	0.001	0	0	0	0	0	0	0	0	0	0	0	0	0	0	0
Janibacter sp. YB324	0	0	0	0	0	0	0	0	0.001	0	0	0	0	0	0	0	0	0	0	0	0	0	0	0
Janibacter limosus	0	0	0	0	0	0.001	0	0	0.002	0	0	0	0	0	0	0	0	0	0	0	0	0	0	0
Janibacter indicus	0	0	0	0	0	0.001	0	0	0.002	0	0	0	0	0	0	0	0	0.001	0	0	0	0	0.001	0
Arsenicicoccus sp. oral taxon 190	0	0	0	0	0	0.003	0	0	0.005	0	0	0	0	0	0	0	0	0.001	0.001	0	0.001	0	0.001	0
Phycicoccus sp. HDW14	0	0	0	0	0	0.002	0	0	0.002	0	0	0	0	0	0	0	0	0	0	0	0	0	0.001	0
Phycicoccus endophyticus	0	0	0	0	0	0.001	0	0	0.001	0	0	0	0	0	0	0	0	0	0	0	0	0	0	0
Pedococcus dokdonensis	0	0	0	0	0	0.001	0	0	0.002	0	0	0	0	0	0	0	0	0	0	0	0	0	0	0
Tetrasphaera sp. HKS02	0	0	0	0	0	0.001	0	0	0.001	0	0	0	0	0	0	0	0	0	0	0	0	0	0	0
Intrasporangium calvum	0	0	0	0	0	0.001	0	0	0.001	0	0	0	0	0	0	0	0	0	0	0	0	0	0	0
Ornithinimicrobium sp. HY006	0	0	0	0	0	0.001	0	0	0.002	0	0	0	0	0	0	0	0	0	0	0	0	0	0.001	0
Ornithinimicrobium sp. JY.X270	0	0	0	0	0	0.001	0	0	0.001	0	0	0	0	0	0	0	0	0.001	0	0	0	0	0	0
Ornithinimicrobium sp. HY1793	0	0	0	0	0	0.001	0	0	0.001	0	0	0	0	0	0	0	0	0	0.001	0	0	0	0	0
Ornithinimicrobium sp. INDO MA30 4	0	0	0	0	0	0	0	0	0.001	0	0	0	0	0	0	0	0	0	0	0	0	0	0	0
Ornithinimicrobium flavum	0	0	0	0	0	0.001	0	0	0.002	0	0	0	0	0	0	0	0	0.001	0	0	0	0	0	0
Ornithinimicrobium ciconiae	0	0	0	0	0	0.001	0	0	0.001	0	0	0	0	0	0	0	0	0	0	0	0	0	0	0
Ornithinimicrobium avium	0	0	0	0	0	0.001	0	0	0.001	0	0	0	0	0	0	0	0	0	0	0	0	0	0	0
Ornithinimicrobium pratense	0	0	0	0	0	0	0	0	0.001	0	0	0	0	0	0	0	0	0	0	0	0	0	0	0
Serinicoccus chungangensis	0	0	0	0	0	0.002	0	0	0.003	0	0	0	0	0	0	0	0	0.001	0.001	0.001	0	0	0.001	0
Serinicoccus hydrothermalis	0	0	0	0	0	0.001	0	0	0.002	0	0	0	0	0	0	0	0	0	0	0	0	0	0	0
Serinicoccus profundi	0	0	0	0	0	0.001	0	0	0.001	0	0	0	0	0	0	0	0	0	0	0	0	0	0	0
Serinicoccus marinus	0	0	0	0	0	0.001	0	0	0.001	0	0	0	0	0	0	0	0	0	0	0	0	0	0	0
Dermacoccus nishinomiyaensis	0	0	0	0	0	0.004	0	0	0.004	0	0	0	0	0	0	0	0	0.001	0	0	0	0	0.001	0
Dermacoccus sp. PAMC28757	0	0	0	0	0	0.001	0	0	0.002	0	0	0	0	0	0	0	0	0	0	0	0	0	0.001	0
Allobranchiibius sp. GilTou73	0	0	0	0	0	0.001	0	0	0.001	0	0	0	0	0	0	0	0	0	0	0	0	0	0	0
Luteipulveratus mongoliensis	0	0	0	0	0	0.001	0	0	0.001	0	0	0	0	0	0	0	0	0	0	0	0	0	0	0
Yimella sp. cx 51	0	0	0	0	0	0	0	0	0.001	0	0	0	0	0	0	0	0	0	0	0	0	0	0	0
Ruania zhangjianzhongii	0	0	0	0	0	0.001	0	0	0.003	0	0	0	0	0	0	0	0	0	0	0	0	0	0.001	0
Ruania suaedae	0	0	0	0	0	0.001	0	0	0.001	0	0	0	0	0	0	0	0	0.001	0	0	0	0	0	0
Ruania alkalisoli	0	0	0	0	0	0.001	0	0	0.001	0	0	0	0	0	0	0	0	0	0	0	0	0	0	0
Ruania halotolerans	0	0	0	0	0	0	0	0	0.001	0	0	0	0	0	0	0	0	0	0	0	0	0	0	0
Occultella kanbiaonis	0	0	0	0	0	0.001	0	0	0.002	0	0	0	0	0	0	0	0	0.001	0	0	0	0	0	0
Georgenia wutianyii	0	0	0	0	0	0.001	0	0	0.002	0	0	0	0	0	0	0	0	0	0	0	0	0	0	0
Georgenia sp. TF02 10	0	0	0	0	0	0.001	0	0	0.002	0	0	0	0	0	0	0	0	0.001	0	0	0	0	0.001	0
Georgenia yuyongxinii	0	0	0	0	0	0.001	0	0	0.002	0	0	0	0	0	0	0	0	0	0	0	0	0	0.001	0
Georgenia faecalis	0	0	0	0	0	0.001	0	0	0.001	0	0	0	0	0	0	0	0	0	0	0	0	0	0	0
Miniimonas sp. S16	0	0	0	0	0	0.004	0	0	0.006	0	0	0	0	0	0	0	0	0.001	0	0	0	0	0.001	0
Beutenbergia cavernae	0	0	0	0	0	0.001	0	0	0.002	0	0	0	0	0	0	0	0	0	0	0	0	0	0.001	0
Pengzhenrongella sicca	0	0	0	0	0	0.001	0	0	0.003	0	0	0	0	0	0	0	0	0.001	0	0	0	0	0.001	0
Luteimicrobium xylanilyticum	0	0	0	0	0	0	0	0	0.001	0	0	0	0	0	0	0	0	0	0	0	0	0	0	0
Sanguibacter sp. HDW7	0	0	0	0	0	0.001	0	0	0.001	0	0	0	0	0	0	0	0	0	0	0	0	0	0	0
Sanguibacter keddieii	0	0	0	0	0	0.001	0	0	0.002	0	0	0	0	0	0	0	0	0	0	0	0	0	0	0
Austwickia chelonae	0	0	0	0	0	0.001	0	0	0.001	0	0	0	0	0	0	0	0	0	0	0	0	0	0	0
Gephyromycinifex aptenodytis	0	0	0	0	0	0	0	0	0.001	0	0	0	0	0	0	0	0	0	0	0	0	0	0	0
Kytococcus sedentarius	0	0	0	0	0	0.001	0	0	0.002	0	0	0	0.001	0	0	0	0	0	0	0	0	0	0	0
Mycolicibacterium phlei	0	0	0	0	0	0.003	0	0	0.004	0	0	0	0.001	0	0	0.001	0	0.002	0.001	0.001	0.001	0.001	0.002	0
Mycolicibacterium thermoresistibile	0	0	0	0	0	0.002	0	0	0.004	0	0	0	0.001	0	0	0	0	0.002	0.001	0.001	0.001	0	0.002	0
Mycolicibacterium sp. YH 1	0	0	0	0	0	0.002	0	0	0.003	0	0	0	0.001	0	0	0	0	0.001	0.001	0	0	0	0.001	0
Mycolicibacterium smegmatis	0	0	0	0	0	0.002	0	0	0.004	0	0	0	0.001	0	0	0	0	0.001	0.001	0.001	0.001	0	0.001	0
Mycolicibacterium fortuitum	0	0	0	0	0	0.002	0	0	0.003	0	0	0	0.001	0	0.001	0	0	0.001	0.001	0.001	0.001	0	0.001	0
Mycolicibacterium chitae	0	0	0	0	0	0.002	0	0	0.003	0	0	0	0	0	0	0	0	0.001	0.001	0	0	0	0.001	0
Mycolicibacterium litorale	0	0	0	0	0	0.002	0	0	0.004	0	0	0	0.001	0	0	0	0	0.001	0.001	0.001	0.001	0	0.001	0
Mycolicibacterium duvalii	0	0	0	0	0	0.002	0	0	0.003	0	0	0	0.001	0	0	0	0	0.002	0.001	0.001	0.001	0	0.002	0
Mycolicibacterium boenickei	0	0	0	0	0	0.003	0	0	0.004	0	0	0	0.001	0	0.001	0	0	0.002	0.001	0.001	0.001	0.001	0.002	0
Mycolicibacterium arabiense	0	0	0	0	0	0.002	0	0	0.002	0	0	0	0	0	0	0	0	0.001	0.001	0	0	0	0.001	0
Mycolicibacterium insubricum	0	0	0	0	0	0.002	0	0	0.003	0	0	0	0.001	0	0	0	0	0.001	0.001	0	0	0	0.001	0
Mycolicibacterium neoaurum	0	0	0	0	0	0.002	0	0	0.003	0	0	0	0	0	0	0	0	0.001	0.001	0.001	0.001	0	0.001	0
Mycolicibacterium aurum	0	0	0	0	0	0.001	0	0	0.003	0	0	0	0	0	0	0	0	0.001	0.001	0	0	0	0.001	0
Mycolicibacterium confluentis	0	0	0	0	0	0.001	0	0	0.002	0	0	0	0	0	0	0	0	0.001	0	0	0	0	0.001	0
Mycolicibacterium madagascariense	0	0	0	0	0	0.001	0	0	0.002	0	0	0	0	0	0	0	0	0.001	0	0	0	0	0.001	0
Mycolicibacterium rutilum	0	0	0	0	0	0.002	0	0	0.002	0	0	0	0	0	0	0	0	0.001	0	0	0	0	0.001	0
Mycolicibacterium tokaiense	0	0	0	0	0	0.001	0	0	0.003	0	0	0	0	0	0	0	0	0.001	0	0	0	0	0.001	0
Mycolicibacterium brumae	0	0	0	0	0	0.002	0	0	0.002	0	0	0	0	0	0	0	0	0.001	0.001	0.001	0	0	0.001	0
Mycolicibacterium fallax	0	0	0	0	0	0.001	0	0	0.003	0	0	0	0	0	0	0	0	0.001	0.001	0	0	0	0.001	0
Mycolicibacterium phocaicum	0	0	0	0	0	0.002	0	0	0.002	0	0	0	0	0	0	0	0	0.001	0.001	0	0.001	0	0.001	0
Mycolicibacterium psychrotolerans	0	0	0	0	0	0.001	0	0	0.002	0	0	0	0	0	0	0	0	0.001	0	0	0	0	0.001	0
Mycolicibacterium helvum	0	0	0	0	0	0.001	0	0	0.001	0	0	0	0	0	0	0	0	0	0	0	0	0	0.001	0
Mycolicibacterium pulveris	0	0	0	0	0	0.001	0	0	0.003	0	0	0	0	0	0	0	0	0.001	0.001	0	0	0	0.001	0
Mycolicibacterium aichiense	0	0	0	0	0	0.001	0	0	0.002	0	0	0	0	0	0	0	0	0.001	0	0	0	0	0.001	0
Mycolicibacterium vaccae	0	0	0	0	0	0.001	0	0	0.001	0	0	0	0	0	0	0	0	0.001	0	0	0	0	0.001	0
Mycolicibacterium sediminis	0	0	0	0	0	0.001	0	0	0.002	0	0	0	0	0	0	0	0	0.001	0	0	0	0	0.001	0
Mycolicibacterium monacense	0	0	0	0	0	0.001	0	0	0.002	0	0	0	0	0	0	0	0	0.001	0	0	0	0	0.001	0
Mycolicibacterium fluoranthenivorans	0	0	0	0	0	0.001	0	0	0.002	0	0	0	0	0	0	0	0	0.001	0	0	0	0	0.001	0
Mycolicibacterium poriferae	0	0	0	0	0	0.001	0	0	0.003	0	0	0	0	0	0	0	0	0.001	0	0	0	0	0.001	0
Mycolicibacterium gilvum	0	0	0	0	0	0.001	0	0	0.002	0	0	0	0	0	0	0	0	0.001	0	0	0	0	0.001	0
Mycolicibacterium baixiangningiae	0	0	0	0	0	0.001	0	0	0.002	0	0	0	0	0	0	0	0	0.001	0	0	0	0	0.001	0
Mycolicibacterium austroafricanum	0	0	0	0	0	0.004	0	0	0.01	0	0	0	0.002	0.001	0	0.001	0.001	0.004	0.003	0.002	0.002	0.001	0.005	0.001
Mycolicibacterium moriokaense	0	0	0	0	0	0.001	0	0	0.001	0	0	0	0	0	0	0	0	0.001	0	0	0	0	0.001	0
Mycolicibacterium mengxianglii	0	0	0	0	0	0.001	0	0	0.001	0	0	0	0	0	0	0	0	0.001	0	0	0	0	0.001	0
Mycolicibacterium parafortuitum	0	0	0	0	0	0.001	0	0	0.001	0	0	0	0	0	0	0	0	0.001	0	0	0	0	0	0
Mycolicibacterium gadium	0	0	0	0	0	0.001	0	0	0.002	0	0	0	0	0	0	0	0	0.001	0	0	0	0	0	0
Mycolicibacterium anyangense	0	0	0	0	0	0.001	0	0	0.001	0	0	0	0	0	0	0	0	0	0	0	0	0	0	0
Mycolicibacterium farcinogenes	0	0	0	0	0	0.003	0	0	0.004	0	0	0	0.001	0.001	0	0	0.001	0.002	0.001	0.001	0.001	0.001	0.002	0
Mycolicibacterium rhodesiae	0	0	0	0	0	0.001	0	0	0.002	0	0	0	0	0	0	0	0	0.001	0	0	0	0	0.001	0
Mycolicibacterium sarraceniae	0	0	0	0	0	0.001	0	0	0.001	0	0	0	0	0	0	0	0	0	0	0	0	0	0	0
Mycolicibacterium chubuense	0	0	0	0	0	0.001	0	0	0.002	0	0	0	0	0	0	0	0	0.001	0	0	0	0	0.001	0
Mycolicibacterium septicum	0	0	0	0	0	0.001	0	0	0.001	0	0	0	0	0	0	0	0	0.001	0	0	0	0	0.001	0
Mycobacterium doricum	0	0	0	0	0	0.001	0	0	0.001	0	0	0	0	0	0	0	0	0.001	0	0	0	0	0	0
Mycolicibacterium alvei	0	0	0	0	0	0.001	0	0	0.001	0	0	0	0	0	0	0	0	0.001	0	0	0	0	0	0
Mycolicibacterium mucogenicum	0	0	0	0	0	0	0	0	0.001	0	0	0	0	0	0	0	0	0	0	0	0	0	0	0
Mycolicibacterium celeriflavum	0	0	0	0	0	0	0	0	0.001	0	0	0	0	0	0	0	0	0	0	0	0	0	0	0
Mycolicibacterium vanbaalenii	0	0	0	0	0	0.003	0	0	0	0	0	0	0	0	0	0	0	0	0	0	0	0	0	0
Mycobacterium sp. JS623	0	0	0	0	0	0.002	0	0	0.003	0	0	0	0.001	0	0	0	0	0.001	0.001	0.001	0.001	0	0.001	0
Mycobacterium sp. SMC 8	0	0	0	0	0	0.002	0	0	0.004	0	0	0	0.001	0	0	0	0.001	0.002	0.001	0.001	0.001	0	0.002	0
Mycobacterium sp. SMC 2	0	0	0	0	0	0.001	0	0	0.002	0	0	0	0	0	0	0	0	0.001	0	0	0	0	0.001	0
Mycobacterium sp. EPa45	0	0	0	0	0	0.001	0	0	0.003	0	0	0	0	0	0	0	0	0.001	0.001	0	0	0	0.001	0
Mycobacterium sp. IDR2000157661	0	0	0	0	0	0.001	0	0	0.003	0	0	0	0	0	0	0	0	0.001	0.001	0	0	0	0.001	0
Mycobacterium sp. DL440	0	0	0	0	0	0.001	0	0	0.002	0	0	0	0.001	0	0	0	0	0.001	0	0	0	0	0.001	0
Mycobacterium sp. YC RL4	0	0	0	0	0	0.002	0	0	0.003	0	0	0	0.001	0	0	0	0	0.001	0.001	0.001	0.001	0	0.001	0
Mycobacterium sp. DL592	0	0	0	0	0	0.001	0	0	0.002	0	0	0	0	0	0	0	0	0.001	0	0	0	0	0.001	0
Mycobacterium sp. SMC 4	0	0	0	0	0	0.002	0	0	0.004	0	0	0	0.001	0	0	0	0	0.001	0.001	0.001	0.001	0	0.001	0
Mycobacterium sp. sulfur cave	0	0	0	0	0	0.001	0	0	0.002	0	0	0	0	0	0	0	0	0.001	0	0	0	0	0.001	0
Mycobacterium sp. MS1601	0	0	0	0	0	0	0	0	0.001	0	0	0	0	0	0	0	0	0	0	0	0	0	0	0
Mycobacterium sp. WY10	0	0	0	0	0	0.002	0	0	0.007	0	0	0	0	0	0	0	0	0	0	0	0	0	0.001	0
Mycobacterium kubicae	0	0	0	0	0	0.002	0	0	0.004	0	0	0	0.001	0.001	0	0.001	0	0.001	0.001	0.001	0.001	0	0.001	0
Mycobacterium lentiflavum	0	0	0	0	0	0.001	0	0	0.003	0	0	0	0	0	0	0	0	0.001	0	0	0	0	0.001	0
Mycobacterium parmense	0	0	0	0	0	0.001	0	0	0.002	0	0	0	0	0	0	0	0	0.001	0	0	0	0	0.001	0
Mycobacterium saskatchewanense	0	0	0	0	0	0.001	0	0	0.001	0	0	0	0	0	0	0	0	0	0	0	0	0	0	0
Mycobacterium florentinum	0	0	0	0	0	0.001	0	0	0.001	0	0	0	0	0	0	0	0	0	0	0	0	0	0	0
Mycobacterium stomatepiae	0	0	0	0	0	0.001	0	0	0.001	0	0	0	0	0	0	0	0	0	0	0	0	0	0	0
Mycobacterium shigaense	0	0	0	0	0	0.001	0	0	0.001	0	0	0	0	0	0	0	0	0	0	0	0	0	0	0
Mycobacterium simiae	0	0	0	0	0	0	0	0	0	0	0	0	0	0	0	0	0	0	0	0	0	0	0	0
Mycobacterium heidelbergense	0	0	0	0	0	0	0	0	0	0	0	0	0	0	0	0	0	0	0	0	0	0	0	0
Mycobacterium avium	0	0	0	0	0	0.002	0	0	0.003	0	0	0	0.001	0	0	0	0	0.001	0.001	0.001	0.001	0	0.001	0
Mycobacterium intracellulare	0	0	0	0	0	0.006	0	0	0.009	0	0	0	0.002	0	0.002	0.001	0.001	0.003	0.002	0.002	0.002	0.001	0.002	0
Mycobacterium mantenii	0	0	0	0	0	0.001	0	0	0.001	0	0	0	0	0	0	0	0	0.001	0	0	0	0	0.001	0
Mycobacterium colombiense	0	0	0	0	0	0.001	0	0	0.001	0	0	0	0	0	0	0	0	0.001	0	0	0	0	0.001	0
Mycobacterium marseillense	0	0	0	0	0	0.001	0	0	0.001	0	0	0	0	0	0	0	0	0	0	0	0	0	0	0
Mycobacterium senriense	0	0	0	0	0	0	0	0	0	0	0	0	0	0	0	0	0	0	0	0	0	0	0	0
Mycobacterium paraintracellulare	0	0	0	0	0	0.002	0	0	0	0	0	0	0	0	0	0	0	0.003	0.002	0	0	0	0.002	0
Mycobacterium branderi	0	0	0	0	0	0.002	0	0	0.003	0	0	0	0	0	0	0	0	0.001	0.001	0	0.001	0	0.001	0
Mycobacterium ulcerans	0	0	0	0	0	0.002	0	0	0.003	0	0	0	0.001	0	0	0	0	0.001	0.001	0	0.001	0	0.001	0
Mycobacterium grossiae	0	0	0	0	0	0.002	0	0	0.003	0	0	0	0.001	0	0	0	0	0.001	0.001	0.001	0.001	0	0.001	0
Mycobacterium goodii	0	0	0	0	0	0.002	0	0	0.004	0	0	0	0.001	0	0	0	0	0.001	0.001	0.001	0.001	0	0.001	0
Mycobacterium dioxanotrophicus	0	0	0	0	0	0.002	0	0	0.003	0	0	0	0.001	0	0	0	0	0.001	0.001	0.001	0	0.001	0.001	0
Mycobacterium ostraviense	0	0	0	0	0	0.001	0	0	0.002	0	0	0	0	0	0	0	0	0.001	0	0	0	0	0.001	0
Mycobacterium rufum	0	0	0	0	0	0.001	0	0	0.002	0	0	0	0	0	0	0	0	0.001	0.001	0	0	0	0.001	0
Mycobacterium diernhoferi	0	0	0	0	0	0.001	0	0	0.002	0	0	0	0	0	0	0	0	0.001	0	0	0	0	0.001	0
Mycobacterium conspicuum	0	0	0	0	0	0.001	0	0	0.002	0	0	0	0	0	0	0	0	0.001	0	0	0	0	0.001	0
Mycobacterium virginiense	0	0	0	0	0	0.001	0	0	0.002	0	0	0	0	0	0	0	0	0.001	0	0	0	0	0.001	0
Mycobacterium noviomagense	0	0	0	0	0	0.001	0	0	0.002	0	0	0	0	0	0	0	0	0.001	0.001	0	0	0	0.001	0
Mycobacterium holsaticum	0	0	0	0	0	0.001	0	0	0.002	0	0	0	0	0	0	0	0	0.001	0	0	0	0	0.001	0
Mycobacterium shinjukuense	0	0	0	0	0	0.001	0	0	0.001	0	0	0	0	0	0	0	0	0	0	0	0	0	0	0
Mycobacterium paragordonae	0	0	0	0	0	0.001	0	0	0.001	0	0	0	0	0	0	0	0	0.001	0.001	0	0	0	0.001	0
Mycobacterium canettii	0	0	0	0	0	0.001	0	0	0.001	0	0	0	0	0	0	0	0	0	0	0	0	0	0	0
Mycobacterium frederiksbergense	0	0	0	0	0	0.001	0	0	0.002	0	0	0	0	0	0	0	0	0.001	0	0	0	0	0.001	0
Mycobacterium cookii	0	0	0	0	0	0.001	0	0	0.001	0	0	0	0	0	0	0	0	0.001	0	0	0	0	0	0
Mycobacterium lacus	0	0	0	0	0	0.001	0	0	0.002	0	0	0	0	0	0	0	0	0	0	0	0	0	0	0
Mycobacterium koreense	0	0	0	0	0	0.001	0	0	0.002	0	0	0	0	0	0	0	0	0.001	0	0	0	0	0	0
Mycobacterium malmoense	0	0	0	0	0	0.001	0	0	0.002	0	0	0	0	0	0	0	0	0.001	0	0	0	0	0.001	0
Mycobacterium gordonae	0	0	0	0	0	0.001	0	0	0.002	0	0	0	0	0	0	0	0	0	0	0	0	0	0.001	0
Mycobacterium paraterrae	0	0	0	0	0	0.001	0	0	0.001	0	0	0	0	0	0	0	0	0	0	0	0	0	0.001	0
Mycobacterium xenopi	0	0	0	0	0	0.001	0	0	0.001	0	0	0	0	0	0	0	0	0.001	0	0	0	0	0	0
Mycobacterium riyadhense	0	0	0	0	0	0.001	0	0	0.001	0	0	0	0	0	0	0	0	0	0	0	0	0	0	0
Mycobacterium kansasii	0	0	0	0	0	0.001	0	0	0.001	0	0	0	0	0	0	0	0	0	0	0	0	0	0	0
Mycobacterium vicinigordonae	0	0	0	0	0	0	0	0	0.001	0	0	0	0	0	0	0	0	0	0	0	0	0	0	0
Mycobacterium haemophilum	0	0	0	0	0	0	0	0	0	0	0	0	0	0	0	0	0	0	0	0	0	0	0	0
Mycobacterium senegalense	0	0	0	0	0	0.003	0	0	0.004	0	0	0	0.001	0	0	0	0	0.002	0.001	0.001	0.001	0.001	0.001	0
Mycobacterium lepromatosis	0	0	0	0	0	0	0	0	0.001	0	0	0	0	0	0	0	0	0	0	0	0	0	0	0
Mycobacterium basiliense	0	0	0	0	0	0	0	0	0	0	0	0	0	0	0	0	0	0	0	0	0	0	0	0
Mycobacterium crocinum	0	0	0	0	0	0.001	0	0	0.001	0	0	0	0	0	0	0	0	0	0	0	0	0	0	0
Mycobacterium seoulense	0	0	0	0	0	0	0	0	0.001	0	0	0	0	0	0	0	0	0	0	0	0	0	0	0
Mycobacterium leprae	0	0	0	0	0	0	0	0	0	0	0	0	0	0	0	0	0	0	0	0	0	0	0	0
Mycobacterium paraseoulense	0	0	0	0	0	0	0	0	0.001	0	0	0	0	0	0	0	0	0	0	0	0	0	0	0
Mycobacterium heckeshornense	0	0	0	0	0	0	0	0	0.001	0	0	0	0	0	0	0	0	0	0	0	0	0	0	0
Mycobacterium spongiae	0	0	0	0	0	0	0	0	0.001	0	0	0	0	0	0	0	0	0	0	0	0	0	0	0
Mycobacteroides abscessus	0	0	0	0	0	0.004	0	0	0.009	0	0	0	0.002	0	0.002	0.001	0	0.003	0.003	0.001	0.002	0.001	0.005	0
Mycobacteroides chelonae	0	0	0	0	0	0.001	0	0	0.002	0	0	0	0	0	0	0	0	0.001	0	0	0	0	0.001	0
Mycobacteroides immunogenum	0	0	0	0	0	0.001	0	0	0.001	0	0	0	0	0	0	0	0	0	0	0	0	0	0	0
Mycobacteroides saopaulense	0	0	0	0	0	0.001	0	0	0.002	0	0	0	0	0	0	0	0	0	0	0	0	0	0	0
[Mycobacterium] stephanolepidis	0	0	0	0	0	0.001	0	0	0.001	0	0	0	0	0	0	0	0	0	0	0	0	0	0	0
Mycobacteroides salmoniphilum	0	0	0	0	0	0	0	0	0.001	0	0	0	0	0	0	0	0	0	0	0	0	0	0	0
Mycolicibacter sp. MYC098	0	0	0	0	0	0.001	0	0	0.001	0	0	0	0	0	0	0	0	0.001	0	0	0	0	0.001	0
Mycolicibacter sp. MYC340	0	0	0	0	0	0.001	0	0	0.001	0	0	0	0	0	0	0	0	0	0	0	0	0	0.001	0
Mycolicibacter sp. MYC017	0	0	0	0	0	0.001	0	0	0	0	0	0	0	0	0	0	0	0	0	0	0	0	0	0
Mycolicibacter hiberniae	0	0	0	0	0	0.001	0	0	0.002	0	0	0	0	0	0	0	0	0.001	0	0	0	0	0.001	0
Mycolicibacter terrae	0	0	0	0	0	0.001	0	0	0.002	0	0	0	0	0	0	0	0	0.001	0	0	0	0	0.001	0
Mycolicibacter minnesotensis	0	0	0	0	0	0	0	0	0.001	0	0	0	0	0	0	0	0	0	0	0	0	0	0	0
Mycolicibacillus parakoreensis	0	0	0	0	0	0.003	0	0	0.003	0	0	0	0.001	0	0	0	0	0.002	0.001	0.001	0.001	0	0.001	0
Hoyosella subflava	0	0	0	0	0	0.001	0	0	0.001	0	0	0	0	0	0	0	0	0	0	0	0	0	0	0
Rhodococcus sp. 75	0	0	0	0	0	0.005	0	0	0.008	0	0	0	0.002	0.001	0.001	0.001	0.001	0.003	0.002	0.001	0.001	0.001	0.003	0
Rhodococcus sp. MTM3W5.2	0	0	0	0	0	0.003	0	0	0.003	0	0	0	0.001	0	0	0	0	0.001	0.001	0.001	0.001	0	0.001	0
Rhodococcus sp. SGAir0479	0	0	0	0	0	0.003	0	0	0.005	0	0	0	0.001	0	0	0	0	0.002	0.001	0.001	0.001	0.001	0.002	0
Rhodococcus sp. W8901	0	0	0	0	0	0.002	0	0	0.002	0	0	0	0	0	0	0	0	0.001	0.001	0	0.001	0	0.001	0
Rhodococcus sp. Z13	0	0	0	0	0	0.001	0	0	0.003	0	0	0	0	0	0	0	0	0.001	0.001	0.001	0	0	0.001	0
Rhodococcus sp. B7740	0	0	0	0	0	0.001	0	0	0.001	0	0	0	0	0	0	0	0	0.001	0.001	0	0	0	0.001	0
Rhodococcus sp. PBTS 1	0	0	0	0	0	0.001	0	0	0.002	0	0	0	0	0	0	0	0	0.001	0	0	0	0	0.001	0
Rhodococcus sp. WMMA185	0	0	0	0	0	0.001	0	0	0.001	0	0	0	0	0	0	0	0	0.001	0	0	0	0	0.001	0
Rhodococcus sp. ABRD24	0	0	0	0	0	0.001	0	0	0.001	0	0	0	0	0	0	0	0	0.001	0	0	0	0	0.001	0
Rhodococcus sp. P1Y	0	0	0	0	0	0.001	0	0	0.001	0	0	0	0	0	0	0	0	0	0	0	0	0	0	0
Rhodococcus sp. WAY2	0	0	0	0	0	0.001	0	0	0.002	0	0	0	0	0	0	0	0	0.001	0	0	0	0	0.001	0
Rhodococcus sp. USK10	0	0	0	0	0	0.001	0	0	0.001	0	0	0	0	0	0	0	0	0	0	0	0	0	0	0
Rhodococcus sp. ZPP	0	0	0	0	0	0.001	0	0	0.002	0	0	0	0	0	0	0	0	0.001	0.001	0.001	0	0	0.001	0
Rhodococcus sp. YL 1	0	0	0	0	0	0.002	0	0	0.002	0	0	0	0.001	0	0	0	0	0.001	0.002	0.001	0.001	0	0.001	0
Rhodococcus sp. USK13	0	0	0	0	0	0	0	0	0.001	0	0	0	0	0	0	0	0	0	0	0	0	0	0	0
Rhodococcus sp. M8	0	0	0	0	0	0.001	0	0	0.002	0	0	0	0	0	0	0	0	0.001	0	0.001	0	0	0.001	0
Rhodococcus sp. 21391	0	0	0	0	0	0.002	0	0	0.004	0	0	0	0	0	0	0	0	0.001	0	0	0.001	0	0.001	0
Rhodococcus sp. p52	0	0	0	0	0	0.002	0	0	0.002	0	0	0	0	0	0	0	0	0.001	0	0	0	0	0.001	0
Rhodococcus sp. DMU1	0	0	0	0	0	0.001	0	0	0.003	0	0	0	0.001	0	0	0	0	0.001	0	0	0.001	0	0.001	0
Rhodococcus coprophilus	0	0	0	0	0	0.002	0	0	0.002	0	0	0	0.001	0	0	0	0	0.001	0	0.001	0	0	0.001	0
Rhodococcus rhodochrous	0	0	0	0	0	0.002	0	0	0.003	0	0	0	0.001	0.001	0	0	0	0.001	0.001	0.001	0.001	0.001	0.001	0
Rhodococcus koreensis	0	0	0	0	0	0.001	0	0	0.002	0	0	0	0.001	0	0	0	0	0.001	0.001	0.001	0	0	0.001	0
Rhodococcus jostii	0	0	0	0	0	0.001	0	0	0.002	0	0	0	0	0	0	0	0	0.001	0	0	0	0	0.001	0
Rhodococcus erythropolis	0	0	0	0	0	0.004	0	0	0.006	0	0	0	0.001	0	0.002	0	0	0.002	0.001	0.001	0.001	0.001	0.002	0
Rhodococcus qingshengii	0	0	0	0	0	0.002	0	0	0.004	0	0	0	0	0	0	0	0	0.001	0	0	0	0	0	0
Rhodococcus triatomae	0	0	0	0	0	0.001	0	0	0.002	0	0	0	0.001	0	0	0	0	0.001	0.001	0	0	0	0.001	0
Rhodococcus pyridinivorans	0	0	0	0	0	0.006	0	0	0.008	0	0	0	0.002	0	0	0	0.002	0.003	0.002	0.001	0.001	0.002	0.003	0
Rhodococcus pseudokoreensis	0	0	0	0	0	0.001	0	0	0.001	0	0	0	0	0	0	0	0	0	0	0	0	0	0.001	0
Rhodococcus gordoniae	0	0	0	0	0	0.001	0	0	0.001	0	0	0	0	0	0	0	0	0	0	0	0	0	0	0
Rhodococcus globerulus	0	0	0	0	0	0	0	0	0.001	0	0	0	0	0	0	0	0	0	0	0	0	0	0	0
Rhodococcus oxybenzonivorans	0	0	0	0	0	0.001	0	0	0.001	0	0	0	0	0	0	0	0	0.001	0	0	0	0	0.001	0
Rhodococcus ruber	0	0	0	0	0	0.001	0	0	0	0	0	0	0	0	0	0	0	0	0	0	0	0	0	0
Nocardia farcinica	0	0	0	0	0	0.005	0	0	0.01	0	0.001	0	0.001	0	0.001	0.001	0.001	0.003	0.002	0.001	0.001	0.001	0.004	0.001
Nocardia huaxiensis	0	0	0	0	0	0.002	0	0	0.004	0	0	0	0.001	0	0	0	0	0.001	0.001	0.001	0.001	0	0.001	0
Nocardia yamanashiensis	0	0	0	0	0	0.002	0	0	0.003	0	0	0	0	0	0	0	0	0.001	0.001	0	0	0	0.001	0
Nocardia sp. CS682	0	0	0	0	0	0.002	0	0	0.003	0	0	0	0	0	0	0	0	0.001	0.001	0.001	0.001	0	0.001	0
Nocardia iowensis	0	0	0	0	0	0.002	0	0	0.003	0	0	0	0	0	0	0	0	0.001	0.001	0.001	0.001	0	0.001	0
Nocardia nova	0	0	0	0	0	0.002	0	0	0.003	0	0	0	0	0	0	0	0	0.001	0.001	0	0	0	0.001	0
Nocardia tengchongensis	0	0	0	0	0	0.002	0	0	0.003	0	0	0	0	0	0	0	0	0.001	0.001	0	0	0	0.001	0
Nocardia gipuzkoensis	0	0	0	0	0	0.002	0	0	0.004	0	0	0	0	0	0	0	0	0.001	0.001	0.001	0.001	0	0.002	0
Nocardia arthritidis	0	0	0	0	0	0.001	0	0	0.003	0	0	0	0.001	0	0	0	0	0.001	0.001	0	0.001	0	0.001	0
Nocardia wallacei	0	0	0	0	0	0.002	0	0	0.004	0	0	0	0.001	0	0	0	0	0.001	0.001	0.001	0	0	0.001	0
Nocardia yunnanensis	0	0	0	0	0	0.001	0	0	0.003	0	0	0	0	0	0	0	0	0.001	0.001	0	0	0	0.001	0
Nocardia mangyaensis	0	0	0	0	0	0.001	0	0	0.002	0	0	0	0	0	0	0	0	0.001	0	0	0	0	0.001	0
Nocardia seriolae	0	0	0	0	0	0.001	0	0	0.002	0	0	0	0	0	0	0	0	0	0	0	0	0	0	0
Prescottella equi	0	0	0	0	0	0.002	0	0	0.003	0	0	0	0.001	0	0	0	0	0.001	0.001	0	0.001	0	0.001	0
Corynebacterium xerosis	0	0	0	0	0	0.002	0	0	0.002	0	0	0	0	0	0	0	0	0.001	0	0	0	0	0.001	0
Corynebacterium nuruki	0	0	0	0	0	0.001	0	0	0.002	0	0	0	0	0	0	0	0	0	0	0	0	0	0	0
Corynebacterium occultum	0	0	0	0	0	0.001	0	0	0.002	0	0	0	0	0	0	0	0	0.001	0.001	0	0	0	0.001	0
Corynebacterium glyciniphilum	0	0	0	0	0	0.001	0	0	0.002	0	0	0	0	0	0	0	0	0.001	0	0	0	0	0	0
Corynebacterium falsenii	0	0	0	0	0	0.001	0	0	0.002	0	0	0	0.001	0	0	0	0	0.001	0.001	0	0	0	0.001	0
Corynebacterium sphenisci	0	0	0	0	0	0.001	0	0	0.002	0	0	0	0	0	0	0	0	0.001	0	0	0	0	0.001	0
Corynebacterium sp. CNCTC7651	0	0	0	0	0	0.001	0	0	0.001	0	0	0	0	0	0	0	0	0	0	0	0	0	0	0
Corynebacterium sp. FDAARGOS 1242	0	0	0	0	0	0	0	0	0	0	0	0	0	0	0	0	0	0	0	0	0	0	0	0
Corynebacterium terpenotabidum	0	0	0	0	0	0.001	0	0	0.001	0	0	0	0	0	0	0	0	0	0	0	0	0	0	0
Corynebacterium frankenforstense	0	0	0	0	0	0.001	0	0	0.001	0	0	0	0	0	0	0	0	0	0	0	0	0	0	0
Corynebacterium halotolerans	0	0	0	0	0	0.001	0	0	0.001	0	0	0	0	0	0	0	0	0	0	0	0	0	0	0
Corynebacterium cyclohexanicum	0	0	0	0	0	0.001	0	0	0.001	0	0	0	0	0	0	0	0	0	0	0	0	0	0.001	0
Corynebacterium tuberculostearicum	0	0	0	0	0	0.001	0	0	0.003	0	0	0	0	0	0	0	0	0	0	0	0	0	0	0
Corynebacterium atypicum	0	0	0	0	0	0.001	0	0	0.001	0	0	0	0	0	0	0	0	0	0	0	0	0	0	0
Corynebacterium bovis	0	0	0	0	0	0.001	0	0	0.002	0	0	0	0	0	0	0	0	0.001	0	0	0	0	0.001	0
Corynebacterium maris	0	0	0	0	0	0.001	0	0	0.001	0	0	0	0	0	0	0	0	0	0	0	0	0	0	0
Corynebacterium uterequi	0	0	0	0	0	0.001	0	0	0.001	0	0	0	0	0	0	0	0	0	0	0	0	0	0	0
Corynebacterium comes	0	0	0	0	0	0.001	0	0	0.001	0	0	0	0	0	0	0	0	0.001	0	0	0	0	0	0
Corynebacterium argentoratense	0	0	0	0	0	0.001	0	0	0.001	0	0	0	0	0	0	0	0	0	0	0	0	0	0	0
Corynebacterium diphtheriae	0	0	0	0	0	0.001	0	0	0.001	0	0	0	0.001	0	0	0	0	0.001	0.001	0	0	0	0.001	0
Corynebacterium timonense	0	0	0	0	0	0.001	0	0	0.001	0	0	0	0	0	0	0	0	0	0	0	0	0	0	0
Corynebacterium humireducens	0	0	0	0	0	0.001	0	0	0.001	0	0	0	0	0	0	0	0	0	0	0	0	0	0	0
Corynebacterium testudinoris	0	0	0	0	0	0.001	0	0	0.001	0	0	0	0	0	0	0	0	0	0	0	0	0	0	0
Corynebacterium urogenitale	0	0	0	0	0	0.001	0	0	0	0	0	0	0	0	0	0	0	0	0	0	0	0	0	0
Corynebacterium yudongzhengii	0	0	0	0	0	0	0	0	0.001	0	0	0	0	0	0	0	0	0	0	0	0	0	0	0
Corynebacterium vitaeruminis	0	0	0	0	0	0	0	0	0.001	0	0	0	0	0	0	0	0	0	0	0	0	0	0	0
Corynebacterium provencense	0	0	0	0	0	0	0	0	0.001	0	0	0	0	0	0	0	0	0	0	0	0	0	0	0
Corynebacterium freneyi	0	0	0	0	0	0	0	0	0.001	0	0	0	0	0	0	0	0	0	0	0	0	0	0	0
Corynebacterium glaucum	0	0	0	0	0	0	0	0	0.001	0	0	0	0	0	0	0	0	0	0	0	0	0	0	0
Corynebacterium endometrii	0	0	0	0	0	0	0	0	0.001	0	0	0	0	0	0	0	0	0	0	0	0	0	0	0
Corynebacterium gerontici	0	0	0	0	0	0	0	0	0	0	0	0	0	0	0	0	0	0	0	0	0	0	0	0
Corynebacterium glucuronolyticum	0	0	0	0	0	0	0	0	0	0	0	0	0	0	0	0	0	0	0	0	0	0	0	0
Corynebacterium minutissimum	0	0	0	0	0	0	0	0	0.001	0	0	0	0	0	0	0	0	0	0	0	0	0	0	0
Corynebacterium liangguodongii	0	0	0	0	0	0	0	0	0.001	0	0	0	0	0	0	0	0	0	0	0	0	0	0	0
Corynebacterium camporealensis	0	0	0	0	0	0	0	0	0	0	0	0	0	0	0	0	0	0	0	0	0	0	0	0
Corynebacterium marinum	0	0	0	0	0	0	0	0	0.001	0	0	0	0	0	0	0	0	0	0	0	0	0	0	0
Corynebacterium riegelii	0	0	0	0	0	0	0	0	0.001	0	0	0	0	0	0	0	0	0	0	0	0	0	0	0
Corynebacterium qintianiae	0	0	0	0	0	0	0	0	0	0	0	0	0	0	0	0	0	0	0	0	0	0	0	0
Corynebacterium uberis	0	0	0	0	0	0	0	0	0	0	0	0	0	0	0	0	0	0	0	0	0	0	0	0
Corynebacterium genitalium	0	0	0	0	0	0	0	0	0	0	0	0	0	0	0	0	0	0	0	0	0	0	0	0
Corynebacterium zhongnanshanii	0	0	0	0	0	0	0	0	0	0	0	0	0	0	0	0	0	0	0	0	0	0	0	0
Corynebacterium lactis	0	0	0	0	0	0	0	0	0	0	0	0	0	0	0	0	0	0	0	0	0	0	0	0
Corynebacterium coyleae	0	0	0	0	0	0	0	0	0.001	0	0	0	0	0	0	0	0	0	0	0	0	0	0	0
Corynebacterium imitans	0	0	0	0	0	0	0	0	0	0	0	0	0	0	0	0	0	0	0	0	0	0	0	0
Corynebacterium striatum	0	0	0	0	0	0	0	0	0	0	0	0	0	0	0	0	0	0	0	0	0	0	0	0
Corynebacterium glutamicum	0	0	0	0	0	0.001	0	0	0.001	0	0	0	0	0	0	0	0	0	0	0	0	0	0.001	0
Corynebacterium lujinxingii	0	0	0	0	0	0	0	0	0.001	0	0	0	0	0	0	0	0	0	0	0	0	0	0	0
Corynebacterium hindlerae	0	0	0	0	0	0	0	0	0	0	0	0	0	0	0	0	0	0	0	0	0	0	0	0
Corynebacterium cystitidis	0	0	0	0	0	0	0	0	0	0	0	0	0	0	0	0	0	0	0	0	0	0	0	0
Corynebacterium doosanense	0	0	0	0	0	0	0	0	0	0	0	0	0	0	0	0	0	0	0	0	0	0	0	0
Corynebacterium simulans	0	0	0	0	0	0	0	0	0	0	0	0	0	0	0	0	0	0	0	0	0	0	0	0
Corynebacterium ammoniagenes	0	0	0	0	0	0	0	0	0	0	0	0	0	0	0	0	0	0	0	0	0	0	0	0
Corynebacterium aurimucosum	0	0	0	0	0	0	0	0	0	0	0	0	0	0	0	0	0	0	0	0	0	0	0	0
Corynebacterium stationis	0	0	0	0	0	0	0	0	0	0	0	0	0	0	0	0	0	0	0	0	0	0	0	0
Corynebacterium jeikeium	0	0	0	0	0	0.001	0	0	0.002	0	0	0	0	0	0	0	0	0.001	0	0	0	0	0	0
Corynebacterium matruchotii	0	0	0	0	0	0	0	0	0	0	0	0	0	0	0	0	0	0	0	0	0	0	0	0
Corynebacterium ulcerans	0	0	0	0	0	0	0	0	0	0	0	0	0	0	0	0	0	0	0	0	0	0	0	0
Corynebacterium pelargi	0	0	0	0	0	0	0	0	0.001	0	0	0	0	0	0	0	0	0	0	0	0	0	0	0
Corynebacterium macginleyi	0	0	0	0	0	0	0	0	0.001	0	0	0	0	0	0	0	0	0	0	0	0	0	0	0
Corynebacterium renale	0	0	0	0	0	0	0	0	0	0	0	0	0	0	0	0	0	0	0	0	0	0	0	0
Corynebacterium choanae	0	0	0	0	0	0	0	0	0	0	0	0	0	0	0	0	0	0	0	0	0	0	0	0
Corynebacterium kroppenstedtii	0	0	0	0	0	0	0	0	0	0	0	0	0	0	0	0	0	0	0	0	0	0	0	0
Corynebacterium mycetoides	0	0	0	0	0	0	0	0	0.001	0	0	0	0	0	0	0	0	0	0	0	0	0	0	0
Corynebacterium lizhenjunii	0	0	0	0	0	0	0	0	0	0	0	0	0	0	0	0	0	0	0	0	0	0	0	0
Corynebacterium sanguinis	0	0	0	0	0	0	0	0	0	0	0	0	0	0	0	0	0	0	0	0	0	0	0	0
Gordonia sp. YC JH1	0	0	0	0	0	0.004	0	0	0.005	0	0	0	0.001	0.001	0	0.001	0.001	0.002	0.002	0.001	0.001	0.001	0.002	0
Gordonia sp. PP30	0	0	0	0	0	0.001	0	0	0.001	0	0	0	0	0	0	0	0	0	0	0	0	0	0.001	0
Gordonia sp. PDNC005	0	0	0	0	0	0.001	0	0	0.002	0	0	0	0	0	0	0	0	0	0	0	0	0	0	0
Gordonia sp. KTR9	0	0	0	0	0	0.001	0	0	0.002	0	0	0	0	0	0	0	0	0.001	0	0	0	0	0.001	0
Gordonia polyisoprenivorans	0	0	0	0	0	0.002	0	0	0.003	0	0	0	0.001	0	0	0	0	0.001	0.001	0.001	0.001	0	0.001	0
Gordonia phthalatica	0	0	0	0	0	0.003	0	0	0.004	0	0	0	0.001	0	0	0	0.001	0.002	0.001	0.001	0.001	0.001	0.002	0
Gordonia bronchialis	0	0	0	0	0	0.002	0	0	0.002	0	0	0	0.001	0	0	0	0	0.001	0.001	0.001	0.001	0	0.001	0
Gordonia iterans	0	0	0	0	0	0.002	0	0	0.003	0	0	0	0.001	0	0	0	0.001	0.001	0.001	0	0.001	0	0.001	0
Gordonia amarae	0	0	0	0	0	0.001	0	0	0.002	0	0	0	0	0	0	0	0	0.001	0.001	0	0	0	0.001	0
Gordonia insulae	0	0	0	0	0	0.001	0	0	0.002	0	0	0	0	0	0	0	0	0.001	0	0	0	0	0.001	0
Gordonia rubripertincta	0	0	0	0	0	0.002	0	0	0.003	0	0	0	0.001	0	0	0	0	0.001	0.001	0.001	0	0	0.001	0
Gordonia alkanivorans	0	0	0	0	0	0.003	0	0	0.005	0	0	0	0.001	0	0.001	0	0	0.002	0.002	0.001	0.001	0.001	0.002	0
Gordonia pseudamarae	0	0	0	0	0	0.001	0	0	0.001	0	0	0	0	0	0	0	0	0.001	0	0	0	0	0	0
Gordonia jinghuaiqii	0	0	0	0	0	0.001	0	0	0.001	0	0	0	0	0	0	0	0	0	0	0	0	0	0	0
Gordonia mangrovi	0	0	0	0	0	0.001	0	0	0.001	0	0	0	0	0	0	0	0	0	0	0	0	0	0	0
Gordonia otitidis	0	0	0	0	0	0.001	0	0	0.001	0	0	0	0	0	0	0	0	0	0	0	0	0	0	0
Gordonia zhaorongruii	0	0	0	0	0	0.001	0	0	0.001	0	0	0	0	0	0	0	0	0	0	0	0	0	0	0
Gordonia terrae	0	0	0	0	0	0.001	0	0	0.002	0	0	0	0	0	0	0	0	0.001	0	0	0	0	0	0
Gordonia amicalis	0	0	0	0	0	0.003	0	0	0.004	0	0	0	0	0	0	0	0	0	0	0	0	0	0.002	0
Skermania piniformis	0	0	0	0	0	0.001	0	0	0.001	0	0	0	0	0	0	0	0	0.001	0	0	0	0	0.001	0
Dietzia sp. oral taxon 368	0	0	0	0	0	0.002	0	0	0.003	0	0	0	0.001	0	0	0	0	0.001	0.001	0.001	0.001	0	0.002	0
Dietzia sp. B32	0	0	0	0	0	0.001	0	0	0.003	0	0	0	0.001	0	0	0	0.001	0.001	0.001	0	0.001	0	0.001	0
Dietzia psychralcaliphila	0	0	0	0	0	0.001	0	0	0.002	0	0	0	0	0	0	0	0	0.001	0	0	0	0	0.001	0
Dietzia kunjamensis	0	0	0	0	0	0.003	0	0	0.006	0	0	0	0.001	0.001	0	0	0	0.001	0.001	0.001	0	0	0.001	0
Dietzia timorensis	0	0	0	0	0	0.002	0	0	0.002	0	0	0	0	0	0	0	0	0.001	0	0	0	0	0.001	0
Dietzia lutea	0	0	0	0	0	0.001	0	0	0.002	0	0	0	0	0	0	0	0	0	0	0	0	0	0	0
Tsukamurella pulmonis	0	0	0	0	0	0.002	0	0	0.004	0	0	0	0	0	0	0	0	0.001	0.001	0	0	0	0.001	0
Tsukamurella tyrosinosolvens	0	0	0	0	0	0.002	0	0	0.003	0	0	0	0.001	0	0	0	0	0.001	0.001	0.001	0.001	0	0.002	0
Tsukamurella sp. PLM1	0	0	0	0	0	0.001	0	0	0.002	0	0	0	0	0	0	0	0	0	0	0	0	0	0.001	0
Tsukamurella paurometabola	0	0	0	0	0	0.001	0	0	0.003	0	0	0	0	0	0	0	0	0.001	0	0	0	0	0.001	0
Tomitella gaofuii	0	0	0	0	0	0.002	0	0	0.002	0	0	0	0	0	0	0	0	0.001	0.001	0	0	0	0.001	0
Tomitella fengzijianii	0	0	0	0	0	0.001	0	0	0.002	0	0	0	0	0	0	0	0	0.001	0	0	0	0	0.001	0
Segniliparus rotundus	0	0	0	0	0	0	0	0	0.001	0	0	0	0	0	0	0	0	0	0	0	0	0	0	0
Acidipropionibacterium virtanenii	0	0	0	0	0	0.002	0	0	0.002	0	0	0	0	0	0	0	0	0	0	0	0	0	0	0
Tessaracoccus sp. J1M15	0	0	0	0	0	0.003	0	0	0.007	0	0	0	0	0	0	0	0	0	0	0	0	0	0	0
Tessaracoccus sp. MC1865	0	0	0	0	0	0.001	0	0	0.001	0	0	0	0	0	0	0	0	0	0	0	0	0	0	0
Tessaracoccus flavescens	0	0	0	0	0	0.004	0	0	0.004	0	0	0	0	0	0	0	0	0	0	0	0	0	0	0
Tessaracoccus defluvii	0	0	0	0	0	0.001	0	0	0.002	0	0	0	0	0	0	0	0	0	0	0	0	0	0	0
Tessaracoccus aquimaris	0	0	0	0	0	0.001	0	0	0.001	0	0	0	0	0	0	0	0	0	0	0	0	0	0	0
Tessaracoccus flavus	0	0	0	0	0	0.001	0	0	0.001	0	0	0	0	0	0	0	0	0	0	0	0	0	0	0
Tessaracoccus timonensis	0	0	0	0	0	0.001	0	0	0.001	0	0	0	0	0	0	0	0	0	0	0	0	0	0	0
Microlunatus soli	0	0	0	0	0	0.002	0	0	0.002	0	0	0	0	0	0	0	0	0.001	0.001	0	0	0	0.001	0
Microlunatus sagamiharensis	0	0	0	0	0	0.002	0	0	0.003	0	0	0	0	0	0	0	0	0.001	0	0	0	0	0.001	0
Microlunatus phosphovorus	0	0	0	0	0	0.001	0	0	0.002	0	0	0	0	0	0	0	0	0	0	0	0	0	0	0
Microlunatus elymi	0	0	0	0	0	0.001	0	0	0.002	0	0	0	0	0	0	0	0	0.001	0	0	0	0	0.001	0
Microlunatus sp. Gsoil 973	0	0	0	0	0	0.001	0	0	0.001	0	0	0	0	0	0	0	0	0	0	0	0	0	0	0
Cutibacterium acnes	0	0	0	0	0	0.003	0	0	0.022	0	0	0	0.001	0	0	0.001	0	0	0	0	0	0	0	0
Cutibacterium avidum	0	0	0	0	0	0.001	0	0	0.001	0	0	0	0	0	0	0	0	0	0	0	0	0	0	0
Cutibacterium granulosum	0	0	0	0	0	0.001	0	0	0.002	0	0	0	0	0	0	0	0	0	0	0	0	0	0	0
Cutibacterium modestum	0	0	0	0	0	0.001	0	0	0.001	0	0	0	0	0	0	0	0	0	0	0	0	0	0	0
Propioniciclava sp. MC1595	0	0	0	0	0	0.004	0	0	0.009	0	0	0	0	0	0	0	0	0.001	0.001	0	0	0	0.001	0
Propioniciclava coleopterorum	0	0	0	0	0	0.003	0	0	0.005	0	0	0	0	0	0	0	0	0	0	0	0	0	0	0
Propionibacterium freudenreichii	0	0	0	0	0	0.004	0	0	0.003	0	0	0	0	0	0	0	0	0	0	0	0	0	0	0
Propionibacterium acidifaciens	0	0	0	0	0	0.001	0	0	0.001	0	0	0	0	0	0	0	0	0	0	0	0	0	0	0
Propionibacterium australiense	0	0	0	0	0	0	0	0	0	0	0	0	0	0	0	0	0	0	0	0	0	0	0	0
Arachnia propionica	0	0	0	0	0	0.001	0	0	0.002	0	0	0	0	0	0	0	0	0	0	0	0	0	0	0
Arachnia rubra	0	0	0	0	0	0	0	0	0	0	0	0	0	0	0	0	0	0	0	0	0	0	0	0
Auraticoccus monumenti	0	0	0	0	0	0.001	0	0	0.002	0	0	0	0	0	0	0	0	0.001	0	0	0	0	0.001	0
Raineyella fluvialis	0	0	0	0	0	0.001	0	0	0.002	0	0	0	0	0	0	0	0	0	0	0	0	0	0	0
Nocardioides sp. S5	0	0	0	0	0	0.002	0	0	0.004	0	0	0	0.001	0	0	0	0	0.001	0.001	0	0	0	0.001	0
Nocardioides sp. zg 1228	0	0	0	0	0	0.002	0	0	0.003	0	0	0	0	0	0	0	0	0.001	0	0	0	0	0.001	0
Nocardioides sp. HDW12B	0	0	0	0	0	0.002	0	0	0.003	0	0	0	0	0	0	0	0	0.001	0	0	0	0	0.001	0
Nocardioides sp. JS614	0	0	0	0	0	0.001	0	0	0.002	0	0	0	0	0	0	0	0	0.001	0	0	0	0	0.001	0
Nocardioides sp. zg 579	0	0	0	0	0	0.001	0	0	0.002	0	0	0	0	0	0	0	0	0.001	0	0	0	0	0.001	0
Nocardioides sp. W7	0	0	0	0	0	0.001	0	0	0.002	0	0	0	0	0	0	0	0	0.001	0	0	0	0	0.001	0
Nocardioides sp. TF02 7	0	0	0	0	0	0.001	0	0	0.002	0	0	0	0	0	0	0	0	0.001	0	0	0	0	0.001	0
Nocardioides sp. B 3	0	0	0	0	0	0.001	0	0	0.002	0	0	0	0	0	0	0	0	0	0	0	0	0	0.001	0
Nocardioides sp. zg 536	0	0	0	0	0	0.001	0	0	0.002	0	0	0	0	0	0	0	0	0	0	0	0	0	0	0
Nocardioides sp. cx 173	0	0	0	0	0	0.001	0	0	0.001	0	0	0	0	0	0	0	0	0	0	0	0	0	0	0
Nocardioides sp. JQ2195	0	0	0	0	0	0.001	0	0	0.001	0	0	0	0	0	0	0	0	0	0	0	0	0	0	0
Nocardioides sp. Kera G14	0	0	0	0	0	0.001	0	0	0.001	0	0	0	0	0	0	0	0	0	0	0	0	0	0	0
Nocardioides sp. LMS CY	0	0	0	0	0	0.001	0	0	0.001	0	0	0	0	0	0	0	0	0	0	0	0	0	0	0
Nocardioides sp. dk884	0	0	0	0	0	0.001	0	0	0.002	0	0	0	0	0	0	0	0	0	0	0	0	0	0.001	0
Nocardioides sp. CF8	0	0	0	0	0	0.001	0	0	0.001	0	0	0	0	0	0	0	0	0	0	0	0	0	0	0
Nocardioides sp. S 1144	0	0	0	0	0	0.001	0	0	0.002	0	0	0	0	0	0	0	0	0	0	0	0	0	0	0
Nocardioides sp. InS609 2	0	0	0	0	0	0	0	0	0.001	0	0	0	0	0	0	0	0	0	0	0	0	0	0	0
Nocardioides sp. WS12	0	0	0	0	0	0	0	0	0.001	0	0	0	0	0	0	0	0	0	0	0	0	0	0	0
Nocardioides campestrisoli	0	0	0	0	0	0.002	0	0	0.003	0	0	0	0	0	0	0	0	0.001	0.001	0	0	0	0.001	0
Nocardioides rotundus	0	0	0	0	0	0.002	0	0	0.003	0	0	0	0	0	0	0	0	0.001	0.001	0	0.001	0	0.001	0
Nocardioides panacis	0	0	0	0	0	0.002	0	0	0.003	0	0	0	0	0	0	0	0	0.001	0	0	0	0	0.001	0
Nocardioides euryhalodurans	0	0	0	0	0	0.002	0	0	0.003	0	0	0	0	0	0	0	0	0.001	0	0	0	0	0.001	0
Nocardioides houyundeii	0	0	0	0	0	0.001	0	0	0.002	0	0	0	0	0	0	0	0	0.001	0.001	0	0	0	0.001	0
Nocardioides sambongensis	0	0	0	0	0	0.001	0	0	0.002	0	0	0	0	0	0	0	0	0.001	0.001	0	0	0	0.001	0
Nocardioides aquaticus	0	0	0	0	0	0.001	0	0	0.002	0	0	0	0	0	0	0	0	0.001	0	0	0	0	0.001	0
Nocardioides marinisabuli	0	0	0	0	0	0.001	0	0	0.002	0	0	0	0	0	0	0	0	0.001	0	0	0	0	0.001	0
Nocardioides dokdonensis	0	0	0	0	0	0.001	0	0	0.002	0	0	0	0	0	0	0	0	0.001	0.001	0	0	0	0.001	0
Nocardioides piscis	0	0	0	0	0	0.001	0	0	0.002	0	0	0	0	0	0	0	0	0.001	0.001	0	0	0	0.001	0
Nocardioides aromaticivorans	0	0	0	0	0	0.001	0	0	0.002	0	0	0	0	0	0	0	0	0	0	0	0	0	0	0
Nocardioides anomalus	0	0	0	0	0	0.001	0	0	0.001	0	0	0	0	0	0	0	0	0	0	0	0	0	0	0
Nocardioides daphniae	0	0	0	0	0	0.001	0	0	0.001	0	0	0	0	0	0	0	0	0	0	0	0	0	0.001	0
Nocardioides ungokensis	0	0	0	0	0	0.001	0	0	0.001	0	0	0	0	0	0	0	0	0	0	0	0	0	0	0
Nocardioides panacisoli	0	0	0	0	0	0.001	0	0	0.001	0	0	0	0	0	0	0	0	0.001	0	0	0	0	0	0
Nocardioides mesophilus	0	0	0	0	0	0.001	0	0	0.002	0	0	0	0	0	0	0	0	0	0	0	0	0	0	0
Nocardioides jishulii	0	0	0	0	0	0.001	0	0	0.002	0	0	0	0	0	0	0	0	0.001	0	0	0	0	0	0
Nocardioides cynanchi	0	0	0	0	0	0.001	0	0	0.001	0	0	0	0	0	0	0	0	0	0	0	0	0	0.001	0
Nocardioides okcheonensis	0	0	0	0	0	0.001	0	0	0.002	0	0	0	0	0	0	0	0	0	0	0	0	0	0	0
Nocardioides humi	0	0	0	0	0	0.001	0	0	0.001	0	0	0	0	0	0	0	0	0	0	0	0	0	0	0
Nocardioides ochotonae	0	0	0	0	0	0.001	0	0	0.002	0	0	0	0	0	0	0	0	0	0	0	0	0	0.001	0
Nocardioides dongkuii	0	0	0	0	0	0.001	0	0	0.001	0	0	0	0	0	0	0	0	0	0	0	0	0	0	0
Nocardioides pantholopis	0	0	0	0	0	0.001	0	0	0.001	0	0	0	0	0	0	0	0	0	0	0	0	0	0	0
Nocardioides coralli	0	0	0	0	0	0	0	0	0.001	0	0	0	0	0	0	0	0	0	0	0	0	0	0	0
Nocardioides yefusunii	0	0	0	0	0	0	0	0	0	0	0	0	0	0	0	0	0	0	0	0	0	0	0	0
Nocardioides seonyuensis	0	0	0	0	0	0	0	0	0.001	0	0	0	0	0	0	0	0	0	0	0	0	0	0	0
Nocardioides baekrokdamisoli	0	0	0	0	0	0	0	0	0	0	0	0	0	0	0	0	0	0	0	0	0	0	0	0
Aeromicrobium sp. zg.Y1379	0	0	0	0	0	0.001	0	0	0.002	0	0	0	0	0	0	0	0	0	0	0	0	0	0	0
Aeromicrobium sp. zg 629	0	0	0	0	0	0.001	0	0	0.001	0	0	0	0	0	0	0	0	0	0	0	0	0	0	0
Aeromicrobium sp. A1 2	0	0	0	0	0	0.001	0	0	0.001	0	0	0	0	0	0	0	0	0	0	0	0	0	0	0
Aeromicrobium sp. Leaf245	0	0	0	0	0	0.001	0	0	0.002	0	0	0	0	0	0	0	0	0	0	0	0	0	0	0
Aeromicrobium sp. zg.Y50	0	0	0	0	0	0	0	0	0	0	0	0	0	0	0	0	0	0	0	0	0	0	0	0
Aeromicrobium choanae	0	0	0	0	0	0.001	0	0	0.001	0	0	0	0	0	0	0	0	0	0	0	0	0	0	0
Aeromicrobium marinum	0	0	0	0	0	0.001	0	0	0.001	0	0	0	0	0	0	0	0	0	0	0	0	0	0	0
Aeromicrobium chenweiae	0	0	0	0	0	0.001	0	0	0.002	0	0	0	0	0	0	0	0	0	0	0	0	0	0	0
Aeromicrobium erythreum	0	0	0	0	0	0.001	0	0	0.001	0	0	0	0	0	0	0	0	0	0	0	0	0	0	0
Aeromicrobium yanjiei	0	0	0	0	0	0	0	0	0.001	0	0	0	0	0	0	0	0	0	0	0	0	0	0	0
Pimelobacter simplex	0	0	0	0	0	0.003	0	0	0.004	0	0	0	0.001	0	0	0	0	0.001	0.001	0.001	0.001	0	0.001	0
Friedmanniella luteola	0	0	0	0	0	0.001	0	0	0.002	0	0	0	0	0	0	0	0	0.001	0	0	0	0	0.001	0
Marmoricola scoriae	0	0	0	0	0	0.001	0	0	0.002	0	0	0	0	0	0	0	0	0.001	0	0	0	0	0.001	0
Mumia sp. ZJ1417	0	0	0	0	0	0.001	0	0	0.001	0	0	0	0	0	0	0	0	0	0	0	0	0	0	0
Kribbella flavida	0	0	0	0	0	0.002	0	0	0.004	0	0	0	0.001	0	0	0	0	0.001	0.001	0	0.001	0	0.001	0
Kribbella qitaiheensis	0	0	0	0	0	0.001	0	0	0.003	0	0	0	0	0	0	0	0	0.001	0.001	0	0	0	0.001	0
Actinopolymorpha singaporensis	0	0	0	0	0	0.002	0	0	0.002	0	0	0	0	0	0	0	0	0.001	0.001	0	0	0	0.001	0
Micromonospora sp. HM134	0	0	0	0	0	0.002	0	0	0.003	0	0	0	0.001	0	0	0	0.001	0.001	0.001	0.001	0.001	0	0.001	0
Micromonospora sp. WMMA2032	0	0	0	0	0	0.002	0	0	0.003	0	0	0	0	0	0	0	0	0.001	0.001	0	0	0	0.001	0
Micromonospora sp. B006	0	0	0	0	0	0.001	0	0	0.003	0	0	0	0	0	0	0	0	0.001	0	0.001	0	0	0.001	0
Micromonospora endophytica (Xie et al. 2001) Li et al. 2019	0	0	0	0	0	0.003	0	0	0.004	0	0	0	0.001	0	0.001	0.001	0.001	0.002	0.001	0.001	0.001	0.001	0.002	0
Micromonospora carbonacea	0	0	0	0	0	0.003	0	0	0.005	0	0	0	0.001	0	0	0	0	0.002	0.001	0.001	0.001	0.001	0.002	0
Micromonospora echinaurantiaca	0	0	0	0	0	0.002	0	0	0.004	0	0	0	0.001	0	0	0	0	0.001	0.001	0.001	0.001	0	0.001	0
Micromonospora inositola	0	0	0	0	0	0.002	0	0	0.003	0	0	0	0.001	0	0	0	0	0.001	0.001	0.001	0.001	0	0.001	0
Micromonospora viridifaciens	0	0	0	0	0	0.002	0	0	0.004	0	0	0	0.001	0	0	0	0	0.001	0.001	0.001	0.001	0	0.001	0
Micromonospora coriariae	0	0	0	0	0	0.002	0	0	0.003	0	0	0	0.001	0	0	0	0	0.001	0.001	0.001	0	0	0.001	0
Micromonospora auratinigra	0	0	0	0	0	0.002	0	0	0.003	0	0	0	0	0	0	0	0	0.001	0.001	0	0	0	0.001	0
Micromonospora craniellae	0	0	0	0	0	0.002	0	0	0.004	0	0	0	0.001	0	0	0	0.001	0.001	0.001	0.001	0.001	0	0.001	0
Micromonospora echinospora	0	0	0	0	0	0.001	0	0	0.002	0	0	0	0.001	0	0	0	0	0.001	0	0	0	0	0.001	0
Micromonospora purpureochromogenes	0	0	0	0	0	0.002	0	0	0.003	0	0	0	0	0	0	0	0	0.001	0.001	0	0	0	0.001	0
Micromonospora zamorensis	0	0	0	0	0	0.001	0	0	0.002	0	0	0	0	0	0	0	0	0.001	0	0	0	0	0.001	0
Micromonospora rifamycinica	0	0	0	0	0	0.001	0	0	0.002	0	0	0	0	0	0	0	0	0.001	0.001	0	0	0	0.001	0
Micromonospora krabiensis	0	0	0	0	0	0.001	0	0	0.003	0	0	0	0	0	0	0	0	0.001	0.001	0	0	0	0.001	0
Micromonospora maris	0	0	0	0	0	0.001	0	0	0.002	0	0	0	0	0	0	0	0	0.001	0	0	0	0	0.001	0
Micromonospora echinofusca	0	0	0	0	0	0.001	0	0	0.003	0	0	0	0	0	0	0	0	0.001	0	0	0	0	0.001	0
Micromonospora ferruginea	0	0	0	0	0	0.001	0	0	0.002	0	0	0	0	0	0	0	0	0.001	0.001	0	0	0	0.001	0
Micromonospora terminaliae	0	0	0	0	0	0.001	0	0	0.002	0	0	0	0	0	0	0	0	0.001	0	0	0	0	0.001	0
Micromonospora sagamiensis	0	0	0	0	0	0.001	0	0	0.002	0	0	0	0	0	0	0	0	0.001	0.001	0.001	0	0	0.001	0
Micromonospora chokoriensis	0	0	0	0	0	0.001	0	0	0.002	0	0	0	0	0	0	0	0	0.001	0	0	0	0	0.001	0
Micromonospora siamensis	0	0	0	0	0	0.001	0	0	0.001	0	0	0	0	0	0	0	0	0.001	0	0	0	0	0	0
Micromonospora coxensis	0	0	0	0	0	0.001	0	0	0.002	0	0	0	0	0	0	0	0	0	0	0	0	0	0.001	0
Micromonospora narathiwatensis	0	0	0	0	0	0.001	0	0	0.001	0	0	0	0	0	0	0	0	0	0	0	0	0	0	0
Micromonospora tulbaghiae	0	0	0	0	0	0.001	0	0	0.001	0	0	0	0.001	0	0	0	0	0.001	0.001	0	0	0	0.001	0
Micromonospora aurantiaca	0	0	0	0	0	0.002	0	0	0.003	0	0	0	0	0	0	0	0	0	0	0	0	0	0	0
Actinoplanes sp. N902 109	0	0	0	0	0	0.003	0	0	0.004	0	0	0	0.001	0	0	0	0	0.001	0.001	0.001	0.001	0	0.001	0
Actinoplanes sp. L3 i22	0	0	0	0	0	0.003	0	0	0.005	0	0	0	0.001	0	0	0	0	0.002	0.001	0.001	0.001	0	0.002	0
Actinoplanes sp. OR16	0	0	0	0	0	0.001	0	0	0.002	0	0	0	0	0	0	0	0	0	0	0	0	0	0.001	0
Actinoplanes teichomyceticus	0	0	0	0	0	0.002	0	0	0.004	0	0	0	0.001	0	0	0	0	0.001	0.001	0	0	0	0.001	0
Actinoplanes friuliensis	0	0	0	0	0	0.001	0	0	0.002	0	0	0	0	0	0	0	0	0.001	0.001	0	0	0	0.001	0
Actinoplanes missouriensis	0	0	0	0	0	0.001	0	0	0.003	0	0	0	0	0	0	0	0	0.001	0	0	0	0	0.001	0
Actinoplanes ianthinogenes	0	0	0	0	0	0.001	0	0	0.002	0	0	0	0	0	0	0	0	0.001	0	0	0	0	0.001	0
Dactylosporangium aurantiacum	0	0	0	0	0	0.002	0	0	0.004	0	0	0	0	0	0	0	0	0.001	0.001	0	0.001	0	0.001	0
Dactylosporangium roseum	0	0	0	0	0	0.002	0	0	0.003	0	0	0	0	0	0	0	0	0.001	0.001	0	0	0	0.001	0
Dactylosporangium vinaceum	0	0	0	0	0	0.003	0	0	0.004	0	0	0	0.001	0	0	0	0	0.002	0.001	0.001	0.001	0.001	0.002	0
Dactylosporangium fulvum	0	0	0	0	0	0.001	0	0	0.002	0	0	0	0	0	0	0	0	0.001	0	0	0	0	0.001	0
Dactylosporangium matsuzakiense	0	0	0	0	0	0	0	0	0.001	0	0	0	0	0	0	0	0	0	0	0	0	0	0	0
Plantactinospora sp. KBS50	0	0	0	0	0	0.002	0	0	0.003	0	0	0	0.001	0.001	0.001	0.001	0.001	0.001	0.001	0.001	0.001	0	0.001	0
Plantactinospora sp. BB1	0	0	0	0	0	0.002	0	0	0.003	0	0	0	0	0	0	0	0	0.001	0.001	0	0.001	0	0.001	0
Plantactinospora sp. BC1	0	0	0	0	0	0.002	0	0	0.004	0	0	0	0	0	0	0	0	0.001	0.001	0	0	0.001	0.001	0
Actinocatenispora sera	0	0	0	0	0	0.003	0	0	0.005	0	0	0	0.001	0	0	0	0.001	0.002	0.001	0.001	0.001	0	0.002	0
Actinocatenispora thailandica	0	0	0	0	0	0.001	0	0	0.002	0	0	0	0	0	0	0	0	0.001	0	0	0	0	0.001	0
Phytohabitans suffuscus	0	0	0	0	0	0.002	0	0	0.004	0	0	0	0	0	0	0	0	0.001	0.001	0.001	0.001	0	0.001	0
Phytohabitans flavus	0	0	0	0	0	0.001	0	0	0.003	0	0	0	0	0	0	0	0	0.001	0	0	0	0	0.001	0
Catellatospora sp. IY07 71	0	0	0	0	0	0.002	0	0	0.004	0	0	0	0.001	0	0	0	0	0.001	0.001	0.001	0.001	0	0.001	0
Couchioplanes caeruleus	0	0	0	0	0	0.001	0	0	0.002	0	0	0	0	0	0	0	0	0.001	0.001	0	0	0	0.001	0
Polymorphospora rubra	0	0	0	0	0	0.001	0	0	0.001	0	0	0	0	0	0	0	0	0.001	0	0	0	0	0.001	0
Natronosporangium hydrolyticum	0	0	0	0	0	0.001	0	0	0.002	0	0	0	0	0	0	0	0	0	0	0	0	0	0.001	0
Verrucosispora sp. NA02020	0	0	0	0	0	0.001	0	0	0.001	0	0	0	0	0	0	0	0	0	0	0	0	0	0	0
Salinispora tropica	0	0	0	0	0	0	0	0	0.001	0	0	0	0	0	0	0	0	0	0	0	0	0	0	0
Nocardiopsis alba	0	0	0	0	0	0.005	0	0	0.004	0	0	0	0.001	0	0	0	0	0.001	0.001	0.001	0	0	0.001	0
Nocardiopsis sp. HDS12	0	0	0	0	0	0.003	0	0	0.008	0	0	0	0	0	0	0	0	0.002	0.001	0	0.001	0.001	0.002	0
Nocardiopsis gilva	0	0	0	0	0	0.001	0	0	0.003	0	0	0	0	0	0	0	0	0.001	0.001	0	0	0	0.001	0
Nocardiopsis exhalans	0	0	0	0	0	0.001	0	0	0.002	0	0	0	0	0	0	0	0	0.001	0.001	0	0	0	0.001	0
Thermobifida alba	0	0	0	0	0	0.003	0	0	0.004	0	0	0	0.001	0	0	0	0	0.002	0.001	0.001	0.001	0.001	0.002	0
Thermobifida halotolerans	0	0	0	0	0	0.002	0	0	0.003	0	0	0	0.001	0	0	0	0	0.001	0.001	0	0	0	0.001	0
Thermobifida fusca	0	0	0	0	0	0.001	0	0	0.002	0	0	0	0	0	0	0	0	0.001	0.001	0	0	0	0.001	0
Spiractinospora alimapuensis	0	0	0	0	0	0.002	0	0	0.003	0	0	0	0	0	0	0	0	0.001	0.001	0	0	0	0.001	0
Streptomonospora litoralis	0	0	0	0	0	0.002	0	0	0.003	0	0	0	0	0	0	0	0	0.001	0.001	0	0	0	0.001	0
Nonomuraea sp. ATCC 55076	0	0	0	0	0	0.003	0	0	0.006	0	0	0	0.001	0	0	0.001	0.001	0.002	0.001	0.001	0.001	0	0.002	0
Nonomuraea gerenzanensis	0	0	0	0	0	0.003	0	0	0.005	0	0	0	0.001	0	0	0	0	0.002	0.001	0.001	0.001	0.001	0.002	0
Thermobispora bispora	0	0	0	0	0	0.004	0	0	0.006	0	0	0	0.001	0.001	0.001	0.001	0.001	0.003	0.002	0.002	0.002	0.001	0.003	0
Streptosporangium sp. caverna	0	0	0	0	0	0.002	0	0	0.003	0	0	0	0	0	0	0	0	0.001	0.001	0.001	0	0	0.001	0
Streptosporangium roseum	0	0	0	0	0	0.002	0	0	0.002	0	0	0	0.001	0	0	0	0	0.001	0.001	0.001	0.001	0	0.001	0
Actinomadura sp. WMMA1423	0	0	0	0	0	0.002	0	0	0.003	0	0	0	0.001	0	0	0	0	0.001	0.001	0.001	0.001	0	0.001	0
Actinomadura sp. WMMB 499	0	0	0	0	0	0.002	0	0	0.004	0	0	0	0	0	0	0	0	0.001	0.001	0.001	0.001	0	0.001	0
Actinomadura sp. NAK00032	0	0	0	0	0	0.002	0	0	0.004	0	0	0	0.001	0	0	0	0	0.001	0.001	0.001	0.001	0	0.001	0
Actinomadura verrucosospora	0	0	0	0	0	0.003	0	0	0.005	0	0	0	0.001	0	0	0	0	0.001	0.001	0.001	0.001	0.001	0.001	0
Actinomadura madurae	0	0	0	0	0	0.002	0	0	0.004	0	0	0	0.001	0	0	0	0	0.001	0.001	0.001	0.001	0	0.001	0
Actinomadura graeca	0	0	0	0	0	0.002	0	0	0.003	0	0	0	0.001	0	0	0	0	0.001	0.001	0	0.001	0	0.001	0
Thermomonospora amylolytica	0	0	0	0	0	0.003	0	0	0.005	0	0	0	0.001	0	0	0	0	0.002	0.001	0.001	0.001	0	0.002	0
Thermomonospora curvata	0	0	0	0	0	0.002	0	0	0.004	0	0	0	0	0	0	0	0	0.001	0.001	0.001	0.001	0	0.001	0
Bifidobacterium angulatum	0	0	0	0	0	0.001	0	0	0.001	0	0	0	0	0	0	0	0	0.001	0	0	0	0	0.001	0
Bifidobacterium pseudolongum	0	0	0	0	0	0.001	0	0	0.001	0	0	0	0	0	0	0	0	0	0	0	0	0	0	0
Bifidobacterium breve	0	0	0	0	0	0.001	0	0	0.001	0	0	0	0	0	0	0	0	0	0	0	0	0	0	0
Bifidobacterium scardovii	0	0	0	0	0	0.001	0	0	0.001	0	0	0	0	0	0	0	0	0	0	0	0	0	0	0
Bifidobacterium pseudocatenulatum	0	0	0	0	0	0	0	0	0	0	0	0	0	0	0	0	0	0	0	0	0	0	0	0
Bifidobacterium catenulatum	0	0	0	0	0	0	0	0	0	0	0	0	0	0	0	0	0	0	0	0	0	0	0	0
Bifidobacterium bifidum	0	0	0	0	0	0	0	0	0.001	0	0	0	0	0	0	0	0	0	0	0	0	0	0	0
Bifidobacterium pullorum	0	0	0	0	0	0	0	0	0	0	0	0	0	0	0	0	0	0	0	0	0	0	0	0
Bifidobacterium animalis	0	0	0	0	0	0.003	0	0	0.003	0	0	0	0	0	0	0	0	0.001	0.001	0	0	0	0.001	0
Bifidobacterium choerinum	0	0	0	0	0	0	0	0	0	0	0	0	0	0	0	0	0	0	0	0	0	0	0	0
Bifidobacterium asteroides	0	0	0	0	0	0	0	0	0	0	0	0	0	0	0	0	0	0	0	0	0	0	0	0
Bifidobacterium saguini	0	0	0	0	0	0	0	0	0	0	0	0	0	0	0	0	0	0	0	0	0	0	0	0
Bifidobacterium imperatoris	0	0	0	0	0	0	0	0	0	0	0	0	0	0	0	0	0	0	0	0	0	0	0	0
Bifidobacterium dentium	0	0	0	0	0	0	0	0	0.001	0	0	0	0	0	0	0	0	0	0	0	0	0	0	0
Bifidobacterium lemurum	0	0	0	0	0	0	0	0	0	0	0	0	0	0	0	0	0	0	0	0	0	0	0	0
Bifidobacterium thermophilum	0	0	0	0	0	0	0	0	0	0	0	0	0	0	0	0	0	0	0	0	0	0	0	0
Bifidobacterium actinocoloniiforme	0	0	0	0	0	0	0	0	0	0	0	0	0	0	0	0	0	0	0	0	0	0	0	0
Gardnerella vaginalis	0	0	0	0	0	0.002	0	0	0.004	0	0	0	0	0	0	0	0	0	0	0	0	0	0	0
Gardnerella leopoldii	0	0	0	0	0	0	0	0	0.001	0	0	0	0	0	0	0	0	0	0	0	0	0	0	0
Scardovia inopinata	0	0	0	0	0	0	0	0	0	0	0	0	0	0	0	0	0	0	0	0	0	0	0	0
Actinomyces sp. 432	0	0	0	0	0	0.001	0	0	0.001	0	0	0	0	0	0	0	0	0	0	0	0	0	0	0
Actinomyces sp. oral taxon 414	0	0	0	0	0	0.001	0	0	0.001	0	0	0	0	0	0	0	0	0	0	0	0	0	0	0
Actinomyces sp. MAS 1	0	0	0	0	0	0	0	0	0.001	0	0	0	0	0	0	0	0	0	0	0	0	0	0	0
Actinomyces sp. oral taxon 169	0	0	0	0	0	0.001	0	0	0.002	0	0	0	0	0	0	0	0	0	0	0	0	0	0	0
Actinomyces sp. Chiba101	0	0	0	0	0	0	0	0	0.001	0	0	0	0	0	0	0	0	0	0	0	0	0	0	0
Actinomyces sp. Z16	0	0	0	0	0	0	0	0	0	0	0	0	0	0	0	0	0	0	0	0	0	0	0	0
Actinomyces radicidentis	0	0	0	0	0	0.001	0	0	0.001	0	0	0	0	0	0	0	0	0	0	0	0	0	0	0
Actinomyces howellii	0	0	0	0	0	0.001	0	0	0.001	0	0	0	0	0	0	0	0	0	0	0	0	0	0	0
Actinomyces weissii	0	0	0	0	0	0.001	0	0	0.001	0	0	0	0	0	0	0	0	0	0	0	0	0	0	0
Actinomyces respiraculi	0	0	0	0	0	0	0	0	0	0	0	0	0	0	0	0	0	0	0	0	0	0	0	0
Actinomyces faecalis	0	0	0	0	0	0	0	0	0.001	0	0	0	0	0	0	0	0	0	0	0	0	0	0	0
Actinomyces wuliandei	0	0	0	0	0	0	0	0	0	0	0	0	0	0	0	0	0	0	0	0	0	0	0	0
Actinomyces marmotae	0	0	0	0	0	0	0	0	0.001	0	0	0	0	0	0	0	0	0	0	0	0	0	0	0
Actinomyces slackii	0	0	0	0	0	0	0	0	0	0	0	0	0	0	0	0	0	0	0	0	0	0	0	0
Actinomyces procaprae	0	0	0	0	0	0	0	0	0	0	0	0	0	0	0	0	0	0	0	0	0	0	0	0
Actinomyces lilanjuaniae	0	0	0	0	0	0	0	0	0	0	0	0	0	0	0	0	0	0	0	0	0	0	0	0
Actinomyces gaoshouyii	0	0	0	0	0	0	0	0	0	0	0	0	0	0	0	0	0	0	0	0	0	0	0	0
Actinomyces viscosus	0	0	0	0	0	0	0	0	0.001	0	0	0	0	0	0	0	0	0	0	0	0	0	0	0
Actinomyces trachealis	0	0	0	0	0	0	0	0	0	0	0	0	0	0	0	0	0	0	0	0	0	0	0	0
Schaalia odontolytica	0	0	0	0	0	0.001	0	0	0.002	0	0	0	0	0	0	0	0	0	0	0	0	0	0	0
Schaalia sp. 19OD2882	0	0	0	0	0	0	0	0	0.001	0	0	0	0	0	0	0	0	0	0	0	0	0	0	0
Schaalia turicensis	0	0	0	0	0	0	0	0	0	0	0	0	0	0	0	0	0	0	0	0	0	0	0	0
Schaalia cardiffensis	0	0	0	0	0	0	0	0	0	0	0	0	0	0	0	0	0	0	0	0	0	0	0	0
Schaalia meyeri	0	0	0	0	0	0	0	0	0	0	0	0	0	0	0	0	0	0	0	0	0	0	0	0
Flaviflexus ciconiae	0	0	0	0	0	0	0	0	0	0	0	0	0	0	0	0	0	0	0	0	0	0	0	0
Fannyhessea vaginae	0	0	0	0	0	0	0	0	0.002	0	0	0	0	0	0	0	0	0	0	0	0	0	0	0
Changpingibacter yushuensis	0	0	0	0	0	0.001	0	0	0	0	0	0	0	0	0	0	0	0	0	0	0	0	0	0
Trueperella pecoris	0	0	0	0	0	0	0	0	0	0	0	0	0	0	0	0	0	0	0	0	0	0	0	0
Actinotignum schaalii	0	0	0	0	0	0	0	0	0	0	0	0	0	0	0	0	0	0	0	0	0	0	0	0
Pauljensenia hongkongensis	0	0	0	0	0	0	0	0	0	0	0	0	0	0	0	0	0	0	0	0	0	0	0	0
Nanchangia anserum	0	0	0	0	0	0	0	0	0	0	0	0	0	0	0	0	0	0	0	0	0	0	0	0
Mobiluncus curtisii	0	0	0	0	0	0	0	0	0	0	0	0	0	0	0	0	0	0	0	0	0	0	0	0
Geodermatophilus obscurus	0	0	0	0	0	0.003	0	0	0.005	0	0	0	0.001	0	0	0	0	0.002	0.001	0.001	0.001	0	0.002	0
Blastococcus saxobsidens	0	0	0	0	0	0.002	0	0	0.003	0	0	0	0	0	0	0	0	0.001	0.001	0.001	0	0	0.001	0
Blastococcus sp. PRF04 17	0	0	0	0	0	0.001	0	0	0.002	0	0	0	0	0	0	0	0	0.001	0	0	0	0	0	0
Modestobacter marinus	0	0	0	0	0	0.002	0	0	0.003	0	0	0	0	0	0	0	0	0.001	0.001	0	0	0	0.001	0
Modestobacter sp. L9 4	0	0	0	0	0	0.001	0	0	0.002	0	0	0	0	0	0	0	0	0.001	0	0	0	0	0	0
Frankia inefficax	0	0	0	0	0	0.002	0	0	0.003	0	0	0	0	0	0	0	0	0.001	0.001	0	0	0	0.001	0
Frankia sp. QA3	0	0	0	0	0	0.001	0	0	0.002	0	0	0	0	0	0	0	0	0	0	0	0	0	0.001	0
Frankia sp. ArI3	0	0	0	0	0	0.001	0	0	0.002	0	0	0	0	0	0	0	0	0.001	0	0	0	0	0	0
Candidatus Frankia datiscae	0	0	0	0	0	0.001	0	0	0.002	0	0	0	0	0	0	0	0	0.001	0	0	0	0	0.001	0
Frankia casuarinae	0	0	0	0	0	0.001	0	0	0.002	0	0	0	0	0	0	0	0	0.001	0	0	0	0	0.001	0
Frankia alni	0	0	0	0	0	0	0	0	0.001	0	0	0	0	0	0	0	0	0	0	0	0	0	0	0
Nakamurella multipartita	0	0	0	0	0	0.002	0	0	0.004	0	0	0	0.001	0	0	0	0	0.002	0.001	0.001	0.001	0	0.001	0
Nakamurella panacisegetis	0	0	0	0	0	0.001	0	0	0.002	0	0	0	0	0	0	0	0	0.001	0.001	0	0	0	0.001	0
Nakamurella sp. PAMC28650	0	0	0	0	0	0.001	0	0	0.002	0	0	0	0	0	0	0	0	0.001	0	0	0	0	0.001	0
Nakamurella antarctica	0	0	0	0	0	0	0	0	0.001	0	0	0	0	0	0	0	0	0	0	0	0	0	0	0
Jiangella alkaliphila	0	0	0	0	0	0.001	0	0	0.002	0	0	0	0	0	0	0	0	0.001	0	0	0	0	0.001	0
Jiangella sp. DSM 45060	0	0	0	0	0	0.001	0	0	0.002	0	0	0	0	0	0	0	0	0.001	0	0	0	0	0	0
Jatrophihabitans sp. GAS493	0	0	0	0	0	0.001	0	0	0.002	0	0	0	0	0	0	0	0	0.001	0.001	0	0	0	0.001	0
Jatrophihabitans telluris	0	0	0	0	0	0.001	0	0	0.001	0	0	0	0	0	0	0	0	0	0	0	0	0	0	0
Catenulispora acidiphila	0	0	0	0	0	0.002	0	0	0.004	0	0	0	0.001	0	0	0	0	0.001	0.001	0	0.001	0	0.001	0
Kineococcus radiotolerans	0	0	0	0	0	0.002	0	0	0.002	0	0	0	0.001	0	0	0	0	0.001	0	0	0	0	0.001	0
Stackebrandtia nassauensis	0	0	0	0	0	0.001	0	0	0.003	0	0	0	0	0	0	0	0	0.001	0	0	0	0	0	0
Epidermidibacterium keratini	0	0	0	0	0	0.002	0	0	0.003	0	0	0	0.001	0	0	0	0	0.001	0.001	0	0.001	0	0.001	0
Acidothermus cellulolyticus	0	0	0	0	0	0.001	0	0	0.001	0	0	0	0	0	0	0	0	0	0	0	0	0	0.001	0
Candidatus Planktophila vernalis	0	0	0	0	0	0	0	0	0	0	0	0	0	0	0	0	0	0	0	0	0	0	0	0
Candidatus Nanopelagicus abundans	0	0	0	0	0	0	0	0	0	0	0	0	0	0	0	0	0	0	0	0	0	0	0	0
Parolsenella massiliensis	0	0	0	0	0	0.001	0	0	0	0	0	0	0	0	0	0	0	0	0	0	0	0	0	0
Parolsenella catena	0	0	0	0	0	0	0	0	0	0	0	0	0	0	0	0	0	0	0	0	0	0	0	0
[truncated: 1,514 more rows]

## Sheet: Table S4
# Pathway	DHSH10	DHSH11	DHSH12	DHSH1	DHSH2	DHSH3	DHSH4	DHSH5	DHSH6	DHSH7	DHSH8	DHSH9	EHSH10	EHSH11	EHSH12	EHSH1	EHSH2	EHSH3	EHSH4	EHSH5	EHSH6	EHSH7	EHSH8	EHSH9	wilcox.test
UNMAPPED	0.582138	0.63695	0.483798	0.591291	0.53494	0.331301	0.503088	0.580313	0.367316	0.627767	0.480963	0.646409	0.898889	0.928564	0.912433	0.933114	0.920977	0.844166	0.881907	0.898022	0.911062	0.913015	0.797924	0.936961	7.39602e-07
UNINTEGRATED	0.392512	0.341525	0.485513	0.381961	0.436325	0.616237	0.46576	0.394022	0.58248	0.349597	0.486287	0.332593	0.0937242	0.0657312	0.0805636	0.061957	0.0727883	0.144955	0.10946	0.0941459	0.0812124	0.0800284	0.187763	0.0576822	7.39602e-07
PWY66-429: fatty acid biosynthesis initiation (mitochondria)	0.000880169	0.000941597	0.000962172	0.00101705	0.00119979	0.000610948	0.00101899	0.000908356	0.000611345	0.000768613	0.00104106	0.000943293	7.52323e-05	5.05999e-05	7.32331e-05	9.63768e-05	7.26342e-05	0.000132457	9.54345e-05	9.60785e-05	9.67466e-05	5.86828e-05	0.000132497	9.88815e-05	7.39602e-07
12DICHLORETHDEG-PWY: 1,2-dichloroethane degradation	0	0	0	0	0	0	8.01123e-07	0	0	0	0	0	0	0	0	0	0	0	0	0	0	0	0	0	0.359317
PWY-5686: UMP biosynthesis I	0.000754896	0.000754676	0.000880068	0.000878187	0.00104325	0.000573982	0.000945417	0.000715859	0.000547221	0.000624427	0.000960061	0.000756252	4.50685e-05	3.37539e-05	3.81283e-05	3.84362e-05	3.76742e-05	6.51918e-05	4.77131e-05	4.54005e-05	5.39113e-05	3.88784e-05	7.97164e-05	3.2565e-05	7.39602e-07
PWY-7790: UMP biosynthesis II	0.000754896	0.000754676	0.000880068	0.000878187	0.00104325	0.000573982	0.000945417	0.000715859	0.000547221	0.000624427	0.000960061	0.000756252	4.50685e-05	3.37539e-05	3.81283e-05	3.84362e-05	3.76742e-05	6.51918e-05	4.77131e-05	4.54005e-05	5.39113e-05	3.88784e-05	7.97164e-05	3.2565e-05	7.39602e-07
ALLANTOINDEG-PWY: superpathway of allantoin degradation in yeast	1.59436e-06	0	1.17041e-06	3.4551e-06	1.91921e-06	8.90664e-06	3.03629e-06	0	4.66719e-06	0	1.54892e-06	0	4.64535e-06	1.13677e-06	9.6093e-06	0	3.44855e-06	8.06438e-06	6.09621e-06	5.5805e-06	9.93153e-07	5.03106e-06	1.03416e-05	2.28612e-06	0.0594838
PWY-7791: UMP biosynthesis III	0.000754896	0.000754676	0.000880068	0.000878187	0.00104325	0.000573982	0.000945417	0.000715859	0.000547221	0.000624427	0.000960061	0.000756252	4.50685e-05	3.37539e-05	3.81283e-05	3.84362e-05	3.76742e-05	6.51918e-05	4.77131e-05	4.54005e-05	5.39113e-05	3.88784e-05	7.97164e-05	3.2565e-05	7.39602e-07
UDPNAGSYN-PWY: UDP-N-acetyl-D-glucosamine biosynthesis I	0.000737396	0.000759919	0.000789002	0.0008222	0.00104401	0.000499229	0.000892878	0.000749801	0.000460492	0.000590528	0.000990494	0.000697323	4.6171e-05	3.60376e-05	3.50864e-05	3.6e-05	4.75165e-05	0.000100839	5.60346e-05	7.28755e-05	6.14507e-05	3.75452e-05	0.000155393	3.25015e-05	3.6442e-05
ARG+POLYAMINE-SYN: superpathway of arginine and polyamine biosynthesis	0	0	0	0	0	3.38812e-06	2.33608e-06	0	4.79361e-06	0	0	0	0	0	1.20353e-05	0	8.36359e-06	9.86851e-06	0	6.2515e-06	0	6.14622e-06	1.19898e-05	0	0.0784857
PWY-3841: folate transformations II (plants)	0.000701196	0.000725589	0.000857087	0.000874016	0.00100992	0.000493358	0.000860683	0.000707546	0.000466725	0.0006268	0.000935773	0.000740498	7.4083e-05	5.8864e-05	7.97431e-05	6.32426e-05	5.98663e-05	8.36917e-05	6.3741e-05	7.30317e-05	9.53299e-05	5.31308e-05	0.000124913	0.000294898	7.39602e-07
COA-PWY-1: superpathway of coenzyme A biosynthesis III (mammals)	0.000646293	0.000694716	0.000807522	0.000773577	0.000924999	0.000545775	0.000841705	0.000652171	0.000486437	0.00054187	0.000879406	0.000631768	4.49711e-05	3.59871e-05	4.12468e-05	3.59194e-05	3.40162e-05	6.04151e-05	4.54528e-05	4.48633e-05	4.99119e-05	4.82624e-05	8.33664e-05	3.25567e-05	7.39602e-07
COA-PWY: coenzyme A biosynthesis I (prokaryotic)	0.000640408	0.000671034	0.000790133	0.000747417	0.000895799	0.000542082	0.000817999	0.000627387	0.000480055	0.00051556	0.00085279	0.000609857	4.35564e-05	3.44575e-05	3.89857e-05	2.96102e-05	2.89153e-05	5.93166e-05	4.06635e-05	3.97765e-05	4.52362e-05	4.28062e-05	7.70438e-05	3.2776e-05	7.39602e-07
PWY-7851: coenzyme A biosynthesis II (eukaryotic)	0.000620694	0.000671034	0.00078986	0.000744334	0.000895799	0.000535521	0.000817999	0.000627387	0.000470315	0.00051556	0.00085279	0.000609857	3.87555e-05	3.01725e-05	3.54049e-05	2.96102e-05	2.8376e-05	5.33883e-05	3.93492e-05	3.86495e-05	4.24276e-05	4.13946e-05	7.51241e-05	2.66558e-05	7.39602e-07
PWY-5973: cis-vaccenate biosynthesis	0.000661135	0.00052796	0.000735837	0.000658416	0.000674708	0.000832791	0.000702456	0.000637127	0.000771009	0.000582685	0.000808989	0.000515061	9.38758e-05	0.000233492	7.10834e-05	5.63309e-05	0.000255385	0.000211936	0.000258358	8.78567e-05	9.40951e-05	7.44206e-05	0.000185106	6.65669e-05	7.39602e-07
OANTIGEN-PWY: O-antigen building blocks biosynthesis (E. coli)	0.000639858	0.000672391	0.000753097	0.000749364	0.000957852	0.000391942	0.000810377	0.000664448	0.000350874	0.000539629	0.000894074	0.000633823	2.34704e-05	1.16822e-05	1.91914e-05	0	1.1679e-05	3.0422e-05	1.37109e-05	3.06605e-05	1.43875e-05	1.172e-05	5.6068e-05	0	3.58763e-05
BRANCHED-CHAIN-AA-SYN-PWY: superpathway of branched chain amino acid biosynthesis	1.77481e-05	2.32644e-05	3.10342e-05	3.13299e-05	3.95154e-05	0.000108083	3.92962e-05	3.46554e-05	0.000133436	2.97251e-05	4.05981e-05	2.38152e-05	4.40696e-05	3.06832e-05	3.56772e-05	3.94765e-05	3.62139e-05	6.02912e-05	4.89601e-05	4.27736e-05	4.96675e-05	3.88502e-05	7.00089e-05	3.05244e-05	0.148826
DTDPRHAMSYN-PWY: dTDP-&beta;-L-rhamnose biosynthesis	0.000574704	0.000622124	0.000724042	0.0007257	0.000901903	0.000381502	0.000779895	0.000621962	0.000366254	0.000502123	0.000843325	0.000606519	1.80628e-05	9.36583e-06	1.64256e-05	2.32e-05	1.51663e-05	2.87264e-05	1.76712e-05	1.92896e-05	2.94634e-05	1.16246e-05	3.93936e-05	1.12466e-05	7.39602e-07
PWY-7663: gondoate biosynthesis (anaerobic)	0.000606674	0.000460114	0.000683779	0.000588859	0.000593476	0.000875913	0.000639155	0.000575172	0.000788018	0.000526713	0.000755565	0.000448088	7.70185e-05	0.000192783	5.79059e-05	4.52573e-05	0.000212766	0.000186379	0.000230565	7.18532e-05	7.64128e-05	6.05097e-05	0.000163879	5.35094e-05	7.39602e-07
PWY-7221: guanosine ribonucleotides de novo biosynthesis	0.000578731	0.000543723	0.000696126	0.000652135	0.000761893	0.000497945	0.000686001	0.000561364	0.000512341	0.000486848	0.000710663	0.000559721	6.16082e-05	4.73469e-05	6.67666e-05	5.65915e-05	5.67597e-05	9.29043e-05	6.58607e-05	6.65987e-05	6.76814e-05	5.0771e-05	0.000104601	4.89212e-05	7.39602e-07
PWY-7357: thiamine phosphate formation from pyrithiamine and oxythiamine (yeast)	0.00051395	0.000398023	0.000581759	0.00050459	0.000427641	0.000737991	0.000489619	0.000430886	0.000693976	0.000350723	0.000592473	0.000397932	2.67087e-05	2.44048e-05	2.92922e-05	9.74498e-06	1.71482e-05	3.98384e-05	3.09421e-05	3.05738e-05	2.31446e-05	3.03748e-05	5.94422e-05	1.82677e-05	7.39602e-07
TRNA-CHARGING-PWY: tRNA charging	0.000496841	0.000446775	0.000555408	0.000474268	0.000502682	0.000499875	0.000556096	0.000477119	0.000481662	0.000438589	0.000582737	0.000413083	5.38568e-05	4.42184e-05	6.00077e-05	4.8333e-05	4.4847e-05	8.24627e-05	6.21948e-05	6.15949e-05	9.17048e-05	5.44584e-05	0.000117185	4.2849e-05	7.39602e-07
COLANSYN-PWY: colanic acid building blocks biosynthesis	0	0	4.72726e-06	0	0	4.65724e-06	4.74916e-06	0	4.11422e-06	0	5.08795e-06	0	5.29887e-06	3.0608e-06	4.74539e-06	0	4.86006e-06	7.28145e-06	2.59091e-06	4.08708e-06	2.52487e-06	5.07628e-06	1.04934e-05	0	0.0659434
PWY-5384: sucrose degradation IV (sucrose phosphorylase)	0.000446373	0.000475167	0.000462507	0.000391627	0.000586735	0.000360538	0.000473888	0.00048238	0.000369528	0.000416229	0.000481345	0.00042464	4.33794e-05	2.53642e-05	8.17152e-05	0.000624373	3.39211e-05	6.00244e-05	4.34455e-05	5.50197e-05	3.25548e-05	8.80518e-05	8.82835e-05	2.84747e-05	0.000590412
PWY-7229: superpathway of adenosine nucleotides de novo biosynthesis I	0.000371244	0.000341842	0.00046268	0.000322353	0.000385695	0.000601367	0.000503801	0.000395767	0.000583339	0.000368548	0.000481857	0.000306163	0.000110563	5.47836e-05	7.52793e-05	7.58686e-05	8.27786e-05	0.000100328	8.26981e-05	9.88107e-05	9.84655e-05	7.65095e-05	0.000151992	8.71947e-05	7.39602e-07
PWY-6386: UDP-N-acetylmuramoyl-pentapeptide biosynthesis II (lysine-containing)	0.000394651	0.000339668	0.000509313	0.000434198	0.000464134	0.000542747	0.000447125	0.00034448	0.000504509	0.000308669	0.000461422	0.000275304	3.75897e-05	2.29039e-05	3.72208e-05	2.697e-05	2.93282e-05	5.27879e-05	4.7249e-05	3.65727e-05	5.58574e-05	3.33092e-05	8.31935e-05	2.97076e-05	7.39602e-07
PWY0-1586: peptidoglycan maturation (meso-diaminopimelate containing)	0.000389474	0.000268014	0.000436351	0.000243152	0.000213556	0.000996875	0.000372537	0.000282585	0.000849946	0.000280713	0.000421999	0.000234373	2.69975e-05	1.31445e-05	2.63009e-05	1.03758e-05	1.62055e-05	3.55671e-05	3.62318e-05	2.63782e-05	2.64907e-05	3.22486e-05	5.59177e-05	2.17496e-05	7.39602e-07
FAO-PWY: fatty acid &beta;-oxidation I (generic)	0	0	0	0	0	0	0	0	0	0	0	0	0	0	3.79998e-06	0	0	5.6845e-06	0	0	0	0	6.69957e-06	0	0.0788056
PEPTIDOGLYCANSYN-PWY: peptidoglycan biosynthesis I (meso-diaminopimelate containing)	0.000332275	0.000267793	0.000416003	0.000320753	0.00034763	0.000511921	0.000379482	0.000301905	0.000470699	0.000272883	0.000397379	0.000234405	4.04497e-05	2.24579e-05	3.96576e-05	2.80599e-05	2.96361e-05	5.29813e-05	4.72591e-05	3.68424e-05	5.02104e-05	4.42076e-05	8.58485e-05	2.96788e-05	7.39602e-07
PWY-6385: peptidoglycan biosynthesis III (mycobacteria)	0.000316586	0.000248296	0.00039002	0.000283307	0.00029124	0.000532185	0.000350524	0.000276507	0.000489383	0.00025346	0.000368682	0.000215234	3.13785e-05	1.88012e-05	3.7773e-05	1.61475e-05	2.59357e-05	4.75742e-05	4.33088e-05	3.10615e-05	3.90298e-05	2.97255e-05	7.93066e-05	2.39041e-05	7.39602e-07
PWY-6126: superpathway of adenosine nucleotides de novo biosynthesis II	0.000261625	0.000230311	0.000330592	0.000217781	0.000263818	0.000555222	0.000358915	0.000281845	0.000532347	0.000262663	0.000338027	0.000205371	9.48633e-05	5.038e-05	6.76883e-05	6.37812e-05	6.21827e-05	8.78271e-05	7.39118e-05	8.62919e-05	8.35279e-05	6.6988e-05	0.000126616	7.53559e-05	7.39602e-07
PWY-6387: UDP-N-acetylmuramoyl-pentapeptide biosynthesis I (meso-diaminopimelate containing)	0.000294183	0.000231292	0.000370334	0.000277139	0.000301074	0.000505554	0.000332499	0.000265707	0.000468762	0.000242914	0.000347786	0.000200808	3.86895e-05	2.09898e-05	3.68943e-05	2.78748e-05	2.60083e-05	4.84163e-05	4.38722e-05	3.59528e-05	4.23188e-05	3.82067e-05	7.99947e-05	2.73706e-05	7.39602e-07
PWY-6317: D-galactose degradation I (Leloir pathway)	0.000245678	0.000182876	0.000266468	0.000227103	0.000230282	0.000622077	0.000272703	0.000255518	0.000532528	0.000209667	0.000311993	0.000191899	3.99327e-05	2.5732e-05	5.49565e-05	4.89715e-06	2.51207e-05	5.70759e-05	4.92114e-05	4.89573e-05	4.80234e-05	3.85528e-05	9.49333e-05	4.86377e-05	7.39602e-07
GALACTARDEG-PWY: D-galactarate degradation I	0	0	0	0	0	1.15365e-06	0	0	1.0717e-06	0	0	0	1.52368e-06	0	0	0	0	0	0	0	0	0	0	0	0.651291
PWY-7228: superpathway of guanosine nucleotides de novo biosynthesis I	0.000218739	0.000191394	0.000278127	0.000181949	0.000220852	0.000520818	0.000298453	0.000234608	0.000496889	0.000219162	0.000279184	0.000172571	6.86601e-05	5.15741e-05	6.90922e-05	5.61e-05	4.70078e-05	8.53126e-05	6.87163e-05	7.34197e-05	7.06376e-05	5.67358e-05	0.000101418	5.64835e-05	3.6442e-05
PWY-6527: stachyose degradation	0.00022727	0.000172767	0.000262656	0.000205152	0.000204483	0.000517974	0.000234073	0.000225327	0.000458655	0.000212486	0.000288376	0.000178211	3.66184e-05	3.51939e-05	4.2822e-05	4.66827e-06	2.68179e-05	5.41698e-05	3.90958e-05	3.78308e-05	3.40834e-05	3.34625e-05	9.95084e-05	2.31065e-05	7.39602e-07
GLUCARDEG-PWY: D-glucarate degradation I	1.14257e-06	0	0	0	1.03695e-06	2.60173e-06	1.81239e-06	6.2439e-07	2.93106e-06	0	0	0	2.68324e-06	0	0	0	0	0	0	1.02645e-06	0	0	0	0	0.105956
GLUCARGALACTSUPER-PWY: superpathway of D-glucarate and D-galactarate degradation	0	0	0	0	0	1.15365e-06	0	0	1.0717e-06	0	0	0	1.52368e-06	0	0	0	0	0	0	0	0	0	0	0	0.651291
PWY-6151: S-adenosyl-L-methionine salvage I	0.000207375	0.000168422	0.000255382	0.000189937	0.000197083	0.000534542	0.000255029	0.000240454	0.000477362	0.000194777	0.00026217	0.000159745	2.63235e-05	2.13383e-05	3.17893e-05	1.80757e-05	2.42312e-05	4.31304e-05	3.12891e-05	3.1798e-05	2.77465e-05	2.47773e-05	6.13351e-05	2.1304e-05	3.62999e-05
PWY-6125: superpathway of guanosine nucleotides de novo biosynthesis II	0.000184095	0.000158404	0.000235064	0.00015052	0.000183512	0.000494677	0.000252731	0.000198579	0.000468578	0.000185445	0.000235312	0.000142116	5.97676e-05	4.30024e-05	5.91026e-05	5.08655e-05	4.17344e-05	7.75814e-05	6.39445e-05	6.62559e-05	6.49291e-05	5.24332e-05	9.33699e-05	5.19594e-05	7.39602e-07
PENTOSE-P-PWY: pentose phosphate pathway	0.000186057	0.000154528	0.000234543	0.000164005	0.000184056	0.000520652	0.000231694	0.00019157	0.000435431	0.000177323	0.000256094	0.000144816	4.42719e-05	3.40666e-05	4.16042e-05	3.24397e-05	2.99634e-05	5.93391e-05	4.45024e-05	4.59738e-05	5.30199e-05	4.65736e-05	8.89249e-05	3.38814e-05	7.39602e-07
PWY-6122: 5-aminoimidazole ribonucleotide biosynthesis II	0.000151402	0.000115429	0.000193481	0.00013531	0.000149243	0.000689118	0.000174176	0.000182101	0.000616947	0.000139943	0.000175424	0.000117575	5.49461e-05	3.8117e-05	4.49698e-05	4.34801e-05	3.98105e-05	7.06042e-05	4.97632e-05	5.01291e-05	6.58686e-05	4.54487e-05	0.00010579	4.83207e-05	7.39602e-07
PWY-6277: superpathway of 5-aminoimidazole ribonucleotide biosynthesis	0.000151402	0.000115429	0.000193481	0.00013531	0.000149243	0.000689118	0.000174176	0.000182101	0.000616947	0.000139943	0.000175424	0.000117575	5.49461e-05	3.8117e-05	4.49698e-05	4.34801e-05	3.98105e-05	7.06042e-05	4.97632e-05	5.01291e-05	6.58686e-05	4.54487e-05	0.00010579	4.83207e-05	7.39602e-07
PWY-6901: superpathway of glucose and xylose degradation	0.000173369	0.000166725	0.000245	0.000163257	0.000207674	0.000401305	0.000255326	0.000209844	0.000368216	0.000195119	0.000266753	0.000151136	3.71062e-05	2.50076e-05	3.24803e-05	1.46645e-05	2.66656e-05	5.11128e-05	3.83623e-05	3.92481e-05	4.17431e-05	3.51159e-05	7.71949e-05	2.86458e-05	7.39602e-07
GLYCOL-GLYOXDEG-PWY: superpathway of glycol metabolism and degradation	0	0	0	7.74429e-07	0	0	0	0	0	0	0	0	0	0	0	0	0	0	0	0	0	0	0	0	0.359317
PWY-7208: superpathway of pyrimidine nucleobases salvage	0.000176647	0.000148007	0.00022672	0.000141379	0.000173517	0.000499114	0.000244373	0.000192427	0.000467103	0.000175153	0.000226852	0.000131383	5.7727e-05	4.32789e-05	7.71036e-05	6.27803e-05	3.2524e-05	7.47739e-05	5.14598e-05	5.55703e-05	8.15088e-05	5.07011e-05	9.71082e-05	8.15727e-05	7.39602e-07
NONOXIPENT-PWY: pentose phosphate pathway (non-oxidative branch) I	0.000160387	0.000139084	0.000207001	0.000141044	0.000165876	0.000577329	0.000209478	0.000177326	0.000497215	0.000162933	0.000212082	0.000126786	4.17987e-05	3.60855e-05	4.2053e-05	4.32324e-05	2.96844e-05	5.45814e-05	4.47658e-05	4.66445e-05	5.67949e-05	4.74925e-05	8.63516e-05	3.47309e-05	7.39602e-07
PWY-7953: UDP-N-acetylmuramoyl-pentapeptide biosynthesis III (meso-diaminopimelate containing)	0.000119625	0.000150397	0.000232576	0.000152366	0.000223938	0.000462583	0.000266025	0.000202622	0.000385532	0.000196111	0.000236385	0.000130794	3.82539e-05	2.07065e-05	3.70955e-05	2.67615e-05	2.4947e-05	4.75577e-05	4.26029e-05	3.61548e-05	4.02243e-05	3.9563e-05	8.00969e-05	2.74442e-05	7.39602e-07
PWY-841: superpathway of purine nucleotides de novo biosynthesis I	0.000180596	0.000127551	0.000226366	0.000150199	0.000164938	0.00050985	0.000207805	0.000188706	0.000486344	0.00015571	0.00021287	0.000137211	5.55173e-05	3.84227e-05	4.80863e-05	4.26554e-05	4.29778e-05	7.07546e-05	5.54743e-05	5.82846e-05	6.23766e-05	4.8676e-05	9.93928e-05	4.67812e-05	3.6442e-05
PWY-6121: 5-aminoimidazole ribonucleotide biosynthesis I	0.000141189	9.26192e-05	0.000177431	0.000127504	0.000120746	0.000622987	0.000160324	0.00015361	0.000574688	0.000116533	0.000162421	0.000108841	4.82593e-05	3.41631e-05	3.8375e-05	3.8199e-05	3.76068e-05	6.20592e-05	4.80386e-05	4.66845e-05	6.40098e-05	3.92242e-05	9.53648e-05	3.98428e-05	1.4792e-06
PWY-1042: glycolysis IV	0.000250706	0.000119324	0.000297113	0.000221688	0.000201735	0.000256298	0.000229454	0.000196106	0.000223943	0.000165911	0.000227783	0.000151947	3.61854e-05	3.43068e-05	3.26718e-05	2.76152e-05	3.3872e-05	5.59254e-05	4.31654e-05	4.26609e-05	4.02262e-05	3.5127e-05	7.97035e-05	3.34059e-05	7.39602e-07
GLYCOLYSIS: glycolysis I (from glucose 6-phosphate)	0.000207629	0.000144748	0.000218547	0.000219081	0.000209527	0.00026871	0.000236922	0.000212534	0.000243497	0.000173546	0.00024199	0.000139829	4.26007e-05	2.91513e-05	3.33504e-05	1.36119e-05	3.65347e-05	5.73604e-05	4.33103e-05	4.0554e-05	4.41513e-05	3.82528e-05	8.41081e-05	3.11761e-05	7.39602e-07
PWY-I9: L-cysteine biosynthesis VI (from L-methionine)	0.000171857	0.000104545	0.00020557	0.000159038	0.000137741	0.000440672	0.000166816	0.000156695	0.000378988	0.000122155	0.00020835	0.000133336	2.30055e-05	1.83603e-05	2.37455e-05	0	1.13678e-05	3.35059e-05	2.45338e-05	2.42456e-05	2.05361e-05	2.27941e-05	5.32077e-05	1.4849e-05	7.39602e-07
ANAGLYCOLYSIS-PWY: glycolysis III (from glucose)	0.000157342	0.000124974	0.000157844	0.000188123	0.000207721	0.000303978	0.000225374	0.000189591	0.00029223	0.000169459	0.000206331	0.000125058	5.0884e-05	3.43307e-05	3.81926e-05	2.00462e-05	4.26856e-05	6.81205e-05	5.3348e-05	4.86777e-05	5.47598e-05	4.42057e-05	9.50182e-05	4.28899e-05	7.39602e-07
PWY-7199: pyrimidine deoxyribonucleosides salvage	0.00016752	0.000131358	0.000213368	0.000153775	0.000126641	0.000397666	0.000193637	0.000149756	0.000338498	0.000162894	0.000206016	0.000104355	4.11605e-05	2.16799e-05	3.00369e-05	2.58793e-06	2.22528e-05	4.67545e-05	2.9782e-05	2.89272e-05	2.96616e-05	2.64778e-05	5.49702e-05	2.18184e-05	7.39602e-07
HOMOSER-METSYN-PWY: L-methionine biosynthesis I	0	0	3.72709e-06	3.79794e-06	0	1.05274e-05	8.35162e-07	1.84616e-06	8.36966e-06	0	1.83535e-06	0	6.884e-06	5.27489e-06	5.32431e-06	0	9.17006e-06	9.61534e-06	2.37532e-06	6.08781e-06	0	6.20488e-06	1.04279e-05	0	0.126191
PWY-7220: adenosine deoxyribonucleotides de novo biosynthesis II	0.000130689	0.000112411	0.000168265	0.000103323	0.000125951	0.000503467	0.000183536	0.000143044	0.000458062	0.000135797	0.000167928	9.93586e-05	7.1457e-05	4.89581e-05	5.92388e-05	4.8015e-05	3.71103e-05	7.21518e-05	6.36344e-05	7.13291e-05	6.4408e-05	5.65579e-05	9.04839e-05	6.18015e-05	7.39602e-07
ILEUSYN-PWY: L-isoleucine biosynthesis I (from threonine)	1.61506e-05	2.33515e-05	2.92132e-05	3.06089e-05	4.26765e-05	0.000107167	3.90458e-05	3.4527e-05	0.000143374	2.97451e-05	3.96786e-05	2.46506e-05	4.68212e-05	3.21235e-05	3.6351e-05	4.25013e-05	3.62274e-05	6.24097e-05	5.04466e-05	4.47374e-05	5.30848e-05	4.01491e-05	7.26163e-05	3.18791e-05	0.0683614
PWY-7222: guanosine deoxyribonucleotides de novo biosynthesis II	0.000130689	0.000112411	0.000168265	0.000103323	0.000125951	0.000503467	0.000183536	0.000143044	0.000458062	0.000135797	0.000167928	9.93586e-05	7.1457e-05	4.89581e-05	5.92388e-05	4.8015e-05	3.71103e-05	7.21518e-05	6.36344e-05	7.13291e-05	6.4408e-05	5.65579e-05	9.04839e-05	6.18015e-05	7.39602e-07
PWY-8004: Entner-Doudoroff pathway I	0.000139455	0.000137666	0.000157671	0.000155025	0.00013739	0.000325843	0.000223634	0.000153619	0.000317568	0.000202813	0.000238365	8.23119e-05	3.48437e-05	2.1627e-05	3.06723e-05	8.93148e-06	2.82663e-05	5.44464e-05	3.79078e-05	3.80566e-05	3.94915e-05	3.21707e-05	7.48803e-05	3.34035e-05	7.39602e-07
LEU-DEG2-PWY: L-leucine degradation I	0	0	0	0	0	0	0	0	0	0	0	0	0	0	0	0	0	1.26664e-06	0	0	0	0	0	0	0.359317
PWY-8187: L-arginine degradation XIII (reductive Stickland reaction)	0.00013025	0.000121153	0.000166169	0.00015819	0.000128709	0.00037337	0.000233175	0.000153089	0.000339425	0.000152011	0.000186362	8.65182e-05	4.58053e-05	4.84596e-05	2.88833e-05	2.99885e-05	3.08494e-05	7.31128e-05	5.74111e-05	6.29366e-05	7.11062e-05	4.60325e-05	0.00010148	3.12347e-05	1.4792e-06
SER-GLYSYN-PWY: superpathway of L-serine and glycine biosynthesis I	0.000146162	9.02803e-05	0.000192038	0.000115079	0.000106639	0.000445167	0.000160561	0.000154993	0.000407684	0.000118338	0.000161084	0.000105212	3.2469e-05	2.66782e-05	3.32241e-05	4.56374e-05	3.40803e-05	5.43237e-05	3.47362e-05	4.26844e-05	5.58688e-05	3.31977e-05	6.93072e-05	2.88908e-05	3.6442e-05
MET-SAM-PWY: superpathway of S-adenosyl-L-methionine biosynthesis	0	0	5.75597e-06	6.59654e-06	0	1.9534e-05	1.60329e-06	2.88822e-06	1.59795e-05	0	3.06128e-06	0	1.16942e-05	8.88134e-06	9.29529e-06	0	1.43393e-05	1.65494e-05	4.50525e-06	1.0774e-05	0	1.0562e-05	1.81253e-05	0	0.141432
PWY-8178: pentose phosphate pathway (non-oxidative branch) II	0.000142616	7.80149e-05	0.00017538	0.000119997	0.000117698	0.000491835	0.000146146	0.000126513	0.000451817	0.00010724	0.0001423	9.21636e-05	3.67637e-05	3.18731e-05	3.53437e-05	3.85639e-05	2.68798e-05	5.20371e-05	4.07298e-05	4.6014e-05	4.6754e-05	3.75517e-05	8.11383e-05	2.91537e-05	1.4792e-06
METSYN-PWY: superpathway of L-homoserine and L-methionine biosynthesis	0	0	6.40982e-06	6.48242e-06	0	1.80862e-05	1.45605e-06	3.19653e-06	1.44183e-05	0	3.18133e-06	0	1.10417e-05	8.50358e-06	8.63454e-06	0	1.40854e-05	1.54832e-05	4.04421e-06	9.98119e-06	0	1.00391e-05	1.67566e-05	0	0.141432
PWY-6609: adenine and adenosine salvage III	0.000154879	8.75532e-05	0.000173501	0.000110834	9.58716e-05	0.000426353	0.00015703	0.000126126	0.000426305	0.000146355	0.000173032	0.000102892	3.36049e-05	2.59548e-05	3.00758e-05	4.12061e-05	3.00623e-05	6.16052e-05	4.59332e-05	4.12715e-05	4.43562e-05	4.1573e-05	6.66373e-05	2.19947e-05	3.6442e-05
PWY-6163: chorismate biosynthesis from 3-dehydroquinate	0.000130169	8.18684e-05	0.000160993	0.000113688	0.000115782	0.000475593	0.000144976	0.000151939	0.000423323	0.000113409	0.000148023	0.000100752	5.38318e-05	3.56167e-05	4.38556e-05	4.63991e-05	4.85233e-05	6.38031e-05	6.26371e-05	5.41178e-05	6.04673e-05	5.0374e-05	9.78e-05	5.4694e-05	1.4792e-06
ARGSYNBSUB-PWY: L-arginine biosynthesis II (acetyl cycle)	0.000130365	8.43655e-05	0.000174047	0.000109786	0.000112182	0.000456435	0.000145299	0.000140572	0.000421023	0.000111375	0.000152247	9.55581e-05	4.05809e-05	2.92171e-05	3.04683e-05	3.12793e-05	3.28221e-05	5.80686e-05	4.99003e-05	3.92707e-05	4.56926e-05	3.4212e-05	7.24655e-05	2.45719e-05	7.39602e-07
PWY-6124: inosine-5'-phosphate biosynthesis II	0.000137266	8.17841e-05	0.000173063	0.000108351	0.000118157	0.000435526	0.000136731	0.000133608	0.00041309	0.000107148	0.000162698	9.74522e-05	4.26831e-05	2.94007e-05	3.60523e-05	3.01761e-05	3.43582e-05	6.31006e-05	4.66546e-05	4.76118e-05	5.71006e-05	4.49867e-05	8.73381e-05	3.22903e-05	1.4792e-06
PWY-7197: pyrimidine deoxyribonucleotide phosphorylation	0.00012064	0.000100154	0.000155397	9.57532e-05	0.00011796	0.000422294	0.00016705	0.000131594	0.000396588	0.000121726	0.000154958	8.89878e-05	4.12674e-05	3.08431e-05	4.11708e-05	3.54388e-05	2.71711e-05	5.32283e-05	4.73781e-05	4.90465e-05	4.64988e-05	3.92602e-05	6.74142e-05	2.88211e-05	7.39602e-07
PWY-2942: L-lysine biosynthesis III	0.00012148	0.000104952	0.000158218	0.000116211	0.000119924	0.00038894	0.000173056	0.000132749	0.000370195	0.000133859	0.000151556	9.87183e-05	5.19635e-05	5.06823e-05	3.52917e-05	2.93017e-05	3.30629e-05	6.26206e-05	7.97879e-05	7.75338e-05	3.87333e-05	4.09625e-05	7.43869e-05	2.52183e-05	7.39602e-07
PWY-702: L-methionine biosynthesis II	0.00012234	8.71772e-05	0.000166874	0.000115979	0.000110164	0.000435103	0.000140338	0.000130837	0.000381493	0.000106518	0.00015875	0.000100626	3.76522e-05	2.43476e-05	2.89384e-05	2.57994e-05	3.0559e-05	4.96818e-05	3.82449e-05	3.04675e-05	3.82734e-05	3.30063e-05	6.47441e-05	2.30629e-05	7.39602e-07
P108-PWY: pyruvate fermentation to propanoate I	0	0	0	0	1.48199e-06	0	0	0	0	0	0	0	0	0	1.64556e-06	0	0	0	0	0	0	0	0	0	1
PWY-2941: L-lysine biosynthesis II	0.000120949	9.30793e-05	0.000158562	0.000117045	0.000107989	0.000398705	0.000154217	0.000128152	0.000374914	0.000118795	0.000152979	9.4375e-05	4.90003e-05	3.95608e-05	2.56857e-05	3.21272e-05	2.18413e-05	6.27507e-05	5.57389e-05	3.98102e-05	4.27046e-05	3.79522e-05	6.81394e-05	1.64903e-05	7.39602e-07
ARGSYN-PWY: L-arginine biosynthesis I (via L-ornithine)	0.000124516	8.26604e-05	0.000160785	0.00010945	0.000109056	0.000421323	0.000140356	0.000135376	0.00039007	0.000107538	0.000144057	9.01048e-05	3.92893e-05	2.55754e-05	3.02401e-05	2.93091e-05	2.97971e-05	5.57505e-05	4.94235e-05	3.90622e-05	4.39431e-05	3.31593e-05	7.03388e-05	2.09858e-05	7.39602e-07
PWY-6123: inosine-5'-phosphate biosynthesis I	0.000127367	7.15617e-05	0.000159607	0.00010492	0.000106556	0.000436534	0.000130147	0.000120331	0.000410247	0.000103474	0.000147448	9.10309e-05	3.79288e-05	2.51968e-05	3.51749e-05	3.49185e-05	3.09551e-05	5.90071e-05	4.54656e-05	4.134e-05	5.47856e-05	4.18806e-05	8.37299e-05	3.04977e-05	1.4792e-06
THRESYN-PWY: superpathway of L-threonine biosynthesis	0.000115763	9.36815e-05	0.000153425	0.000105637	0.00010065	0.000424685	0.000148503	0.000125015	0.000390571	0.000111244	0.000143376	8.598e-05	4.31255e-05	2.9549e-05	3.23875e-05	3.74591e-05	3.90343e-05	6.33566e-05	4.83176e-05	4.42908e-05	5.02918e-05	3.8046e-05	6.40061e-05	2.64195e-05	7.39602e-07
ARO-PWY: chorismate biosynthesis I	0.000123105	7.93671e-05	0.000157215	0.000103398	9.90546e-05	0.000441025	0.000129102	0.00013845	0.000389135	9.64231e-05	0.000140977	8.3084e-05	4.62055e-05	3.26819e-05	3.89186e-05	3.78711e-05	4.07918e-05	5.64855e-05	5.03928e-05	4.24179e-05	5.05946e-05	4.32308e-05	8.15103e-05	4.1436e-05	1.4792e-06
PWY-7400: L-arginine biosynthesis IV (archaebacteria)	0.000122542	8.11336e-05	0.000157044	0.000107653	0.000106781	0.000412705	0.000138318	0.000131736	0.000386494	0.000105291	0.00014123	8.91169e-05	3.66759e-05	2.47053e-05	2.92735e-05	2.31886e-05	2.80794e-05	5.16354e-05	4.5716e-05	3.64581e-05	3.9883e-05	3.03406e-05	6.54612e-05	2.07826e-05	7.39602e-07
P23-PWY: reductive TCA cycle I	0	0	0	0	0	0	0	0	0	0	0	0	0	0	0	0	0	5.71063e-06	0	0	0	0	0	0	0.359317
P4-PWY: superpathway of L-lysine, L-threonine and L-methionine biosynthesis I	0	0	6.71816e-06	0	0	1.01493e-05	1.98259e-06	0	1.78703e-05	0	0	0	0	6.34702e-06	0	0	0	6.63672e-06	6.05216e-06	3.53142e-06	0	8.32847e-06	1.33685e-05	0	0.583741
ASPASN-PWY: superpathway of L-aspartate and L-asparagine biosynthesis	0.000146165	9.65376e-05	0.00016371	0.000125254	0.000109449	0.000333337	0.000151744	0.000131145	0.000297423	0.000115844	0.000169368	8.85132e-05	1.28408e-05	9.62339e-06	1.63764e-05	5.82774e-06	5.14644e-06	1.77744e-05	1.29846e-05	1.26783e-05	9.63719e-06	1.35151e-05	3.69242e-05	9.41192e-06	7.39602e-07
PWY0-166: superpathway of pyrimidine deoxyribonucleotides de novo biosynthesis (E. coli)	0.000146518	8.86897e-05	0.00017476	9.91774e-05	0.000104463	0.000346657	0.000146265	0.000120135	0.000321662	0.000117445	0.000154745	0.000104372	2.41792e-05	1.81219e-05	2.30976e-05	0	2.76168e-05	3.68655e-05	1.44064e-05	1.63371e-05	8.13421e-06	2.33615e-05	4.61271e-05	0	3.6442e-05
PWY-7234: inosine-5'-phosphate biosynthesis III	0.000125633	6.67392e-05	0.000151946	9.9225e-05	9.4221e-05	0.000424049	0.00011727	0.000116033	0.00040283	9.91726e-05	0.000134207	8.64704e-05	3.34951e-05	2.01174e-05	3.51749e-05	3.49185e-05	2.74688e-05	5.61813e-05	4.19725e-05	3.78199e-05	5.20237e-05	4.02751e-05	7.67194e-05	2.69579e-05	4.67707e-05
PWY-5695: inosine 5'-phosphate degradation	0.000145597	8.64095e-05	0.000160185	0.000104812	9.22866e-05	0.000337421	0.00014526	0.000114031	0.000311117	0.00012655	0.000168593	9.49551e-05	1.39711e-05	1.19656e-05	1.54007e-05	9.72134e-06	1.80489e-05	1.83186e-05	2.67282e-05	1.44192e-05	2.27835e-05	1.40768e-05	3.58759e-05	1.23886e-05	7.39602e-07
PWY-5154: L-arginine biosynthesis III (via N-acetyl-L-citrulline)	0.000105651	7.72894e-05	0.000135022	9.36212e-05	9.4542e-05	0.000413463	0.000129015	0.000115716	0.000381825	9.92436e-05	0.00013356	7.9623e-05	2.29131e-05	1.78193e-05	2.2473e-05	8.7368e-06	1.83606e-05	3.04147e-05	2.78601e-05	2.23725e-05	2.25605e-05	1.75302e-05	3.9521e-05	1.94751e-05	7.39602e-07
P41-PWY: pyruvate fermentation to acetate and (S)-lactate I	0.000150513	6.75712e-05	0.000148646	0.000114019	8.67379e-05	0.000379236	9.6784e-05	0.000119523	0.000374268	6.8535e-05	0.000117582	0.000103244	2.81979e-05	2.25917e-05	2.71e-05	4.97236e-06	2.13729e-05	3.69154e-05	2.81813e-05	2.42373e-05	3.01788e-05	2.36451e-05	6.56578e-05	1.80168e-05	3.6442e-05
PWY-5100: pyruvate fermentation to acetate and lactate II	0.000150513	6.75712e-05	0.000148646	0.000114019	8.67379e-05	0.000379236	9.6784e-05	0.000119523	0.000374268	6.8535e-05	0.000117582	0.000103244	2.13276e-05	1.43055e-05	1.90566e-05	4.97236e-06	1.7473e-05	2.84743e-05	1.98157e-05	1.90665e-05	1.63242e-05	1.54248e-05	4.86836e-05	1.15481e-05	3.6442e-05
PWY-7184: pyrimidine deoxyribonucleotides de novo biosynthesis I	0.00013356	8.09098e-05	0.000159544	8.93718e-05	9.40282e-05	0.000351684	0.000133721	0.000109381	0.000320848	0.000107926	0.000140642	9.53441e-05	3.20494e-05	2.53962e-05	2.9636e-05	0	2.68805e-05	3.54847e-05	3.00658e-05	2.38585e-05	3.39844e-05	3.11901e-05	4.44743e-05	2.99491e-05	7.39602e-07
GLUTORN-PWY: L-ornithine biosynthesis I	0.000100368	7.16304e-05	0.00014821	8.11282e-05	8.3376e-05	0.000423959	0.000114064	0.000108755	0.00037619	9.15232e-05	0.000124831	7.57762e-05	3.15605e-05	2.23892e-05	2.77035e-05	2.87586e-05	2.2963e-05	4.19175e-05	3.86669e-05	3.05389e-05	3.76596e-05	2.66326e-05	5.89327e-05	2.13867e-05	7.39602e-07
HSERMETANA-PWY: L-methionine biosynthesis III	0.000128293	7.14809e-05	0.000167824	0.000103031	8.43124e-05	0.000357653	0.000122555	0.000113677	0.000335294	8.78472e-05	0.00012985	9.34324e-05	2.08961e-05	1.59714e-05	2.1944e-05	5.64728e-06	1.49957e-05	2.47016e-05	2.27369e-05	1.6927e-05	1.37121e-05	2.03251e-05	4.52281e-05	1.29257e-05	7.39602e-07
PHOSLIPSYN2-PWY: superpathway of phospholipid biosynthesis II (plants)	0	0	0	0	0	0	1.46673e-06	0	0	0	0	0	0	0	0	0	0	0	0	0	0	0	2.31429e-06	0	1
POLYAMSYN-PWY: superpathway of polyamine biosynthesis I	0	0	0	0	0	1.70098e-06	1.17786e-06	0	2.41165e-06	0	0	0	0	0	7.56453e-06	0	4.90314e-06	5.44914e-06	0	3.41594e-06	0	3.41521e-06	6.59297e-06	0	0.0784857
PWY0-1296: purine ribonucleosides degradation	0.000114999	7.10087e-05	0.000138234	8.34088e-05	7.48179e-05	0.000389489	0.000121243	9.7361e-05	0.000371184	0.000117438	0.000133299	7.62325e-05	2.7603e-05	2.31157e-05	2.37837e-05	2.93421e-05	2.60527e-05	5.04777e-05	4.60113e-05	3.18535e-05	3.27976e-05	3.87748e-05	5.08649e-05	1.90238e-05	7.39602e-07
PPGPPMET-PWY: ppGpp metabolism	8.11048e-06	1.7019e-06	6.14456e-06	2.19463e-06	6.33564e-06	1.17245e-05	1.94329e-06	3.23068e-06	1.54013e-05	0	2.86623e-06	0	3.27452e-06	0	3.88255e-06	0	4.81399e-06	4.15301e-06	3.82576e-06	4.54903e-06	2.31903e-06	0	7.17531e-06	0	0.503455
PROTOCATECHUATE-ORTHO-CLEAVAGE-PWY: protocatechuate degradation II (ortho-cleavage pathway)	0	0	0	0	0	1.01758e-06	0	0	4.25007e-06	0	0	0	0	0	0	0	0	0	0	0	0	0	0	0	0.166225
HISTSYN-PWY: L-histidine biosynthesis	0.000110411	6.68594e-05	0.000148364	8.02208e-05	7.62155e-05	0.00039718	0.000115108	0.000115021	0.000361058	8.88231e-05	0.000116953	8.00841e-05	3.55891e-05	2.15656e-05	2.9261e-05	3.25493e-05	3.30206e-05	5.04412e-05	3.96037e-05	3.50759e-05	4.40372e-05	3.19472e-05	6.17209e-05	1.91975e-05	7.39602e-07
PWY-7345: superpathway of anaerobic sucrose degradation	0.000109234	8.40023e-05	0.000120053	0.000148932	0.000157563	0.000244534	0.000149781	0.000153989	0.000231753	0.000103115	0.000142751	9.26205e-05	4.6015e-05	3.26501e-05	3.56721e-05	8.25787e-06	3.01211e-05	6.07503e-05	4.72904e-05	4.28705e-05	4.61353e-05	4.34073e-05	8.23542e-05	2.96925e-05	7.39602e-07
FERMENTATION-PWY: mixed acid fermentation	9.61165e-05	8.62624e-05	0.000131362	0.000126916	0.000136441	0.000291349	0.000127905	0.00012404	0.00029254	8.6491e-05	0.000134888	9.48931e-05	2.55147e-05	1.90853e-05	2.33994e-05	1.95222e-05	2.05554e-05	3.61449e-05	2.97937e-05	2.91986e-05	2.80914e-05	3.02476e-05	5.25934e-05	1.9408e-05	7.39602e-07
FASYN-ELONG-PWY: fatty acid elongation -- saturated	7.49561e-05	9.531e-05	0.000153017	6.96698e-05	9.05333e-05	0.000351667	0.000159462	7.66477e-05	0.000291125	0.000122142	0.000159102	6.45262e-05	9.78749e-06	1.05691e-05	1.32395e-05	0	8.02646e-06	1.77411e-05	1.43372e-05	1.96696e-05	5.8283e-06	1.55661e-05	2.23127e-05	5.94231e-06	7.39602e-07
COMPLETE-ARO-PWY: superpathway of aromatic amino acid biosynthesis	9.69307e-05	6.70573e-05	0.000117595	8.50967e-05	8.55463e-05	0.000391559	0.000113459	0.000109046	0.000357093	8.88234e-05	0.000124921	6.90109e-05	4.3732e-05	2.92118e-05	3.61843e-05	3.81746e-05	3.9415e-05	5.65127e-05	5.0583e-05	4.10379e-05	5.02524e-05	4.16001e-05	7.52911e-05	3.93844e-05	5.98359e-05
P461-PWY: hexitol fermentation to lactate, formate, ethanol and acetate	0.000104867	9.63375e-05	0.000154284	0.000108119	0.000140902	0.000137752	0.000166913	0.000162805	0.000143641	0.000134149	0.000213939	9.61792e-05	3.31283e-05	1.32415e-05	2.01953e-05	5.01514e-06	1.6727e-05	3.56914e-05	3.71525e-05	1.97448e-05	2.33014e-05	2.83786e-05	4.42993e-05	2.27249e-05	7.39602e-07
POLYISOPRENSYN-PWY: polyisoprenoid biosynthesis (E. coli)	0.000145409	5.71719e-05	0.00015031	9.06256e-05	6.5365e-05	0.00031515	9.2662e-05	0.000102568	0.000303444	7.47096e-05	0.000127887	8.77408e-05	2.44953e-05	2.41781e-05	3.15466e-05	1.57115e-05	1.958e-05	4.09048e-05	3.21993e-05	2.96722e-05	1.97658e-05	2.67893e-05	4.93271e-05	1.73785e-05	7.39602e-07
PWY-5097: L-lysine biosynthesis VI	7.82944e-05	7.8881e-05	0.000118226	7.59753e-05	9.26853e-05	0.000302087	0.000132755	9.97044e-05	0.000279605	0.000104868	0.000122255	7.03267e-05	4.66189e-05	3.60121e-05	3.43933e-05	2.85256e-05	3.19184e-05	5.91355e-05	5.51423e-05	5.64277e-05	3.95188e-05	3.70622e-05	7.12356e-05	2.07817e-05	1.4792e-06
PWY-7664: oleate biosynthesis IV (anaerobic)	6.67404e-05	8.57969e-05	0.000138154	6.19686e-05	8.08803e-05	0.00032294	0.000144436	6.61466e-05	0.000266483	0.00011045	0.000143362	5.75908e-05	8.7175e-06	9.32368e-06	1.19528e-05	0	7.06219e-06	1.57361e-05	1.26611e-05	1.78806e-05	5.15356e-06	1.41122e-05	1.98806e-05	5.27928e-06	7.39602e-07
PWY0-1319: CDP-diacylglycerol biosynthesis II	0.000133979	6.69723e-05	0.000133069	9.83736e-05	7.4427e-05	0.000294305	0.00010516	9.53514e-05	0.000278331	7.18024e-05	0.000102727	8.10869e-05	3.08643e-05	1.70582e-05	2.9663e-05	2.05592e-05	2.70876e-05	4.63233e-05	3.80679e-05	3.60515e-05	3.47345e-05	2.87292e-05	7.49901e-05	1.97393e-05	5.17722e-06
PWY-5667: CDP-diacylglycerol biosynthesis I	0.000133979	6.69723e-05	0.000133069	9.83736e-05	7.4427e-05	0.000294305	0.00010516	9.39813e-05	0.000278331	7.18024e-05	0.000102727	8.10869e-05	3.08643e-05	1.70582e-05	2.9663e-05	2.05592e-05	2.70876e-05	4.63233e-05	3.80679e-05	3.60515e-05	3.47345e-05	2.87292e-05	7.49901e-05	1.97393e-05	5.17722e-06
PWY-4041: &gamma;-glutamyl cycle	0	0	0	0	0	0	0	0	0	0	0	0	0	0	0	0	0	0	0	0	1.0159e-06	0	0	0	0.359317
PWY-4762: superpathway of choline biosynthesis	0	0	0	0	0	0	1.24136e-06	0	0	0	0	0	1.47646e-06	0	0	0	0	0	0	0	0	0	9.17693e-07	0	0.58067
PWY-724: superpathway of L-lysine, L-threonine and L-methionine biosynthesis II	8.19371e-05	6.83802e-05	0.000119257	7.73437e-05	8.33197e-05	0.000311053	0.000116932	9.79625e-05	0.000291151	9.2781e-05	0.00012085	6.99773e-05	4.33978e-05	3.18502e-05	3.17152e-05	3.09084e-05	3.20251e-05	5.80986e-05	5.05004e-05	4.88879e-05	4.08724e-05	3.51331e-05	6.48467e-05	2.24803e-05	7.39602e-07
PWY-5004: superpathway of L-citrulline metabolism	0	0	0	3.1526e-06	0	3.03859e-06	1.01836e-06	0	0	0	0	0	0	0	0	0	0	0	0	0	0	0	0	0	0.0788056
PWY-5971: palmitate biosynthesis (type II fatty acid synthase)	6.96719e-05	7.2751e-05	0.00012086	7.89886e-05	8.49921e-05	0.000328948	0.000151057	5.94514e-05	0.0002866	0.000109512	0.000159807	0	1.16046e-05	1.25612e-05	1.52698e-05	0	9.61235e-06	2.10387e-05	1.7112e-05	2.24847e-05	6.88422e-06	1.78748e-05	2.61589e-05	6.96385e-06	0.000530518
PWY-5484: glycolysis II (from fructose 6-phosphate)	9.70449e-05	7.05623e-05	0.000102318	0.000129779	0.000134668	0.000216629	0.000128883	0.000132309	0.000205449	8.74541e-05	0.000122456	7.83624e-05	3.86346e-05	2.74915e-05	3.30428e-05	1.18604e-05	3.13679e-05	5.54401e-05	4.05027e-05	4.04626e-05	4.04299e-05	3.78646e-05	8.21849e-05	3.03467e-05	5.98359e-05
ANAEROFRUCAT-PWY: homolactic fermentation	8.92571e-05	7.01232e-05	9.08553e-05	0.000119267	0.000128654	0.000204682	0.000127868	0.000115121	0.000192872	8.95589e-05	0.000118467	7.32798e-05	3.79168e-05	2.53002e-05	3.04281e-05	7.26544e-06	2.87078e-05	4.89121e-05	3.8327e-05	3.32141e-05	3.73985e-05	3.41645e-05	7.70917e-05	1.83769e-05	2.95841e-06
PWY-922: mevalonate pathway I (eukaryotes and bacteria)	8.13564e-05	5.49153e-05	9.30608e-05	7.92138e-05	6.63198e-05	0.000337793	9.28648e-05	7.29393e-05	0.000300768	7.29102e-05	0.000110632	5.14383e-05	1.29739e-05	5.06049e-06	1.54191e-05	0	6.69618e-06	1.47575e-05	6.96404e-06	1.14465e-05	9.29373e-06	7.23696e-06	3.07397e-05	5.2719e-06	3.6442e-05
P122-PWY: heterolactic fermentation	8.75018e-05	7.73256e-05	9.04386e-05	9.13685e-05	0.000112597	0.000219761	0.000129004	9.59214e-05	0.000203384	0.000101454	0.000126823	7.24401e-05	2.07592e-05	1.4934e-05	2.17449e-05	5.44699e-06	1.3304e-05	3.08808e-05	1.87825e-05	1.82158e-05	2.05708e-05	1.87601e-05	4.38658e-05	1.47165e-05	3.6442e-05
PWY0-862: (5Z)-dodecenoate biosynthesis I	5.82304e-05	7.572e-05	0.000122313	5.4009e-05	7.08133e-05	0.00029122	0.000128316	5.77458e-05	0.000239457	9.79489e-05	0.000126655	5.0372e-05	7.60849e-06	8.05766e-06	1.05817e-05	9.605e-06	6.08715e-06	1.36759e-05	1.09538e-05	1.59469e-05	4.46444e-06	1.25494e-05	1.73586e-05	4.59559e-06	7.39602e-07
PWY-6282: palmitoleate biosynthesis I (from (5Z)-dodec-5-enoate)	5.77323e-05	7.45214e-05	0.000120511	5.72256e-05	7.0025e-05	0.000290434	0.000126056	5.72465e-05	0.000238574	9.62814e-05	0.000124895	4.98208e-05	9.67655e-06	9.24961e-06	1.03856e-05	0	7.46808e-06	1.68144e-05	1.37497e-05	1.55471e-05	4.43396e-06	1.22529e-05	1.90309e-05	4.54877e-06	3.6442e-05
PWY-1861: formaldehyde assimilation II (assimilatory RuMP Cycle)	7.50899e-05	6.33571e-05	9.30722e-05	7.56492e-05	0.000102215	0.000263072	0.000109383	6.92707e-05	0.000210398	9.203e-05	0.000123463	4.0961e-05	2.96248e-05	1.99065e-05	2.67942e-05	1.89335e-05	2.58336e-05	3.27683e-05	3.18771e-05	2.89046e-05	2.78718e-05	3.43482e-05	7.05932e-05	1.44227e-05	5.17722e-06
P124-PWY: Bifidobacterium shunt	7.90184e-05	6.2807e-05	7.70187e-05	8.67215e-05	8.07191e-05	0.000235037	0.000107492	9.48467e-05	0.000242115	8.04337e-05	0.000104093	6.36014e-05	1.79173e-05	8.86109e-06	1.47269e-05	0	6.05301e-06	2.27174e-05	1.21149e-05	1.20975e-05	1.1058e-05	1.08738e-05	4.18879e-05	6.89671e-06	3.6442e-05
PWY-5130: 2-oxobutanoate degradation I	1.88066e-06	0	0	2.74065e-06	0	1.27008e-05	1.81358e-06	0	1.86452e-05	0	3.32359e-06	0	2.7302e-06	0	0	0	0	7.40437e-06	2.13755e-06	6.76911e-06	1.7624e-06	0	3.93646e-06	0	0.926263
PWY-5136: fatty acid &beta;-oxidation II (plant peroxisome)	0	0	2.34146e-06	9.46719e-06	0	6.45249e-05	6.18666e-06	1.0074e-06	9.58863e-05	2.08955e-06	3.28107e-06	0	5.80146e-06	6.32521e-06	1.76139e-05	0	1.34068e-05	1.53149e-05	1.2913e-05	1.19636e-05	6.51657e-06	3.64461e-06	2.02757e-05	9.96436e-06	0.052066
PWY-5138: fatty acid &beta;-oxidation IV (unsaturated, even number)	0	0	0	0	0	0	0	0	0	0	0	0	0	0	2.43328e-06	0	0	3.91737e-06	0	0	0	0	4.07951e-06	0	0.0788056
PWY-7013: (S)-propane-1,2-diol degradation	7.40329e-05	6.60229e-05	7.02529e-05	7.20673e-05	6.80579e-05	0.000279499	0.000103176	7.17356e-05	0.000207514	0.000100862	0.000125474	6.86296e-05	1.36253e-05	6.53737e-06	5.0089e-06	3.36977e-06	1.05689e-06	1.07971e-05	2.31336e-06	1.18444e-05	1.92365e-05	1.60016e-05	3.13918e-05	8.00101e-06	7.39602e-07
PWY-5156: superpathway of fatty acid biosynthesis II (plant)	6.73927e-06	0	6.51427e-06	0	8.59762e-06	2.22545e-05	7.86529e-06	3.86817e-06	4.59647e-05	4.5302e-06	6.98694e-06	0	8.62136e-06	0	3.27328e-06	0	0	1.32677e-05	1.04261e-05	7.40796e-06	2.08832e-06	0	1.88194e-05	0	0.556404
PWY-5180: toluene degradation I (aerobic) (via o-cresol)	0	0	0	0	0	6.06458e-06	0	0	1.33696e-05	0	0	0	3.66351e-06	0	2.00697e-06	0	0	9.41637e-06	5.18091e-06	4.59613e-06	0	0	7.93676e-06	0	0.179768
PWY-5981: CDP-diacylglycerol biosynthesis III	9.54283e-05	6.04814e-05	9.09706e-05	8.39847e-05	6.67726e-05	0.000250058	9.08943e-05	8.08791e-05	0.000205638	6.47585e-05	9.00667e-05	7.05145e-05	3.26195e-05	1.90865e-05	3.16302e-05	1.04884e-05	3.0015e-05	4.6322e-05	3.96403e-05	3.45835e-05	3.75338e-05	3.15268e-05	6.66542e-05	1.6106e-05	2.95841e-06
DAPLYSINESYN-PWY: L-lysine biosynthesis I	7.59062e-05	7.64068e-05	9.82221e-05	7.54197e-05	9.04074e-05	0.000154775	0.000120024	9.3129e-05	0.000185647	0.000100594	0.00010906	6.26878e-05	4.5296e-05	3.02327e-05	3.76224e-05	3.07063e-05	3.19631e-05	5.99199e-05	5.55234e-05	5.61664e-05	4.44142e-05	3.73488e-05	7.05069e-05	2.29903e-05	1.4792e-06
PWY-5265: peptidoglycan biosynthesis II (staphylococci)	0	0	7.3942e-06	0	0	3.26806e-05	4.44656e-06	0	2.17154e-05	0	0	5.17691e-06	5.42277e-06	0	0	0	0	2.88057e-06	0	8.7179e-06	0	0	2.61537e-05	0	0.666133
PWY-5345: superpathway of L-methionine biosynthesis (by sulfhydrylation)	0	0	4.98461e-06	2.44294e-05	1.07704e-05	7.96547e-05	1.34387e-05	0	9.19304e-05	0	1.45812e-05	0	1.97164e-05	1.26718e-05	2.31089e-05	5.99577e-06	1.18488e-05	2.54198e-05	1.97656e-05	2.01384e-05	1.73757e-05	2.60912e-05	3.74846e-05	0	0.145812
PWY-5347: superpathway of L-methionine biosynthesis (transsulfuration)	0	0	7.28019e-06	7.34635e-06	0	2.055e-05	1.66141e-06	3.63957e-06	1.63918e-05	0	3.62507e-06	0	1.04331e-05	6.71943e-06	8.94833e-06	0	8.4412e-06	1.40553e-05	3.94246e-06	9.03955e-06	0	1.03029e-05	1.60065e-05	0	0.216756
PWY-5910: superpathway of geranylgeranyldiphosphate biosynthesis I (via mevalonate)	8.09322e-05	4.10905e-05	8.82876e-05	6.20467e-05	4.63646e-05	0.000293838	6.89049e-05	6.59571e-05	0.000269608	5.46467e-05	8.86606e-05	4.95234e-05	1.36357e-05	6.31555e-06	1.66202e-05	0	7.6358e-06	1.70761e-05	8.71404e-06	1.30625e-05	9.90666e-06	8.85558e-06	3.07242e-05	6.26493e-06	7.39602e-07
PWY-6859: all-trans-farnesol biosynthesis	0.000102122	3.7745e-05	0.000101595	5.96063e-05	4.16993e-05	0.000265873	6.27971e-05	6.9228e-05	0.000253479	5.0011e-05	8.65631e-05	5.92915e-05	1.8747e-05	1.8923e-05	2.45594e-05	1.20867e-05	1.52144e-05	3.21321e-05	2.43337e-05	2.31209e-05	1.42173e-05	2.07386e-05	3.73223e-05	1.3114e-05	7.39602e-07
PWY-5392: reductive TCA cycle II	0	0	0	0	0	0	0	0	0	0	0	0	0	0	0	0	0	1.61584e-06	0	0	0	0	0	0	0.359317
PWY-5415: catechol degradation I (meta-cleavage pathway)	0	0	0	0	0	2.81374e-06	0	0	4.0088e-06	0	0	0	1.98651e-06	0	1.72518e-06	0	0	2.73179e-06	1.38661e-06	2.26817e-06	0	0	4.77077e-06	0	0.179768
GLYCOLYSIS-E-D: superpathway of glycolysis and the Entner-Doudoroff pathway	9.48953e-05	5.63007e-05	9.89699e-05	9.42007e-05	7.40913e-05	0.000168297	9.63833e-05	8.59369e-05	0.000168001	7.19889e-05	0.000112673	5.21938e-05	3.23934e-05	2.15745e-05	2.45501e-05	5.19618e-06	2.08476e-05	4.36597e-05	3.39023e-05	2.95606e-05	3.2976e-05	2.89247e-05	5.86892e-05	1.88176e-05	2.95841e-06
GLUDEG-I-PWY: GABA shunt	7.58041e-05	4.22915e-05	8.38087e-05	5.07532e-05	6.39405e-05	0.000262755	6.65905e-05	5.58342e-05	0.000222397	4.70276e-05	7.63969e-05	5.60482e-05	3.667e-06	0	4.18328e-06	0	0	1.76053e-06	2.83858e-06	0	3.98656e-06	1.57068e-06	4.70017e-06	0	3.38156e-05
P161-PWY: acetylene degradation (anaerobic)	4.36876e-05	5.20136e-05	7.76736e-05	4.8486e-05	8.18423e-05	0.000186432	9.04349e-05	7.50374e-05	0.000162467	6.58528e-05	9.47728e-05	4.96441e-05	2.21532e-05	1.46864e-05	2.29563e-05	8.38496e-06	1.62751e-05	3.87341e-05	2.96878e-05	2.70811e-05	2.21886e-05	2.26317e-05	5.23533e-05	2.64622e-05	9.70057e-05
PWY0-1477: ethanolamine utilization	4.36876e-05	5.20136e-05	7.76736e-05	4.8486e-05	8.18423e-05	0.000186432	9.04349e-05	7.50374e-05	0.000162467	6.58528e-05	9.47728e-05	4.96441e-05	2.21532e-05	1.46864e-05	2.29563e-05	8.38496e-06	1.62751e-05	3.87341e-05	2.96878e-05	2.70811e-05	2.21886e-05	2.26317e-05	5.23533e-05	2.64622e-05	9.70057e-05
PWY0-1297: superpathway of purine deoxyribonucleosides degradation	4.73375e-05	4.6746e-05	7.58509e-05	4.73424e-05	6.23549e-05	0.000201463	7.98436e-05	6.50345e-05	0.000182883	7.02642e-05	8.77987e-05	4.48377e-05	2.60124e-05	1.96193e-05	1.80584e-05	1.46956e-05	2.387e-05	3.87237e-05	3.30731e-05	2.4624e-05	2.86568e-05	2.51215e-05	4.05128e-05	2.06031e-05	3.6442e-05
GLUCONEO-PWY: gluconeogenesis I	4.78867e-05	4.56303e-05	6.2955e-05	6.17767e-05	8.14673e-05	0.000180765	8.37033e-05	8.19209e-05	0.000169676	5.79796e-05	7.81934e-05	4.6189e-05	3.76837e-05	2.46167e-05	3.11393e-05	1.23391e-05	2.89014e-05	5.26155e-05	4.1982e-05	4.00232e-05	3.76039e-05	3.96585e-05	7.37608e-05	3.28442e-05	7.17414e-05
PWY-6606: guanosine nucleotides degradation II	6.8985e-05	4.52499e-05	5.16731e-05	6.90497e-05	5.50485e-05	0.000184766	7.45327e-05	5.89661e-05	0.000169716	6.37239e-05	8.22987e-05	4.37929e-05	1.21455e-05	8.57201e-06	1.02212e-05	4.85239e-06	9.77091e-06	1.37246e-05	1.8151e-05	1.17491e-05	1.52382e-05	1.10653e-05	3.0535e-05	9.03321e-06	3.6442e-05
GLCMANNANAUT-PWY: superpathway of N-acetylglucosamine, N-acetylmannosamine and N-acetylneuraminate degradation	6.87205e-05	3.18892e-05	7.05541e-05	6.53317e-05	4.94607e-05	0.000192648	5.69276e-05	7.10792e-05	0.000207555	3.73702e-05	7.1888e-05	3.60363e-05	5.57779e-06	6.18514e-06	3.15318e-06	0	0	4.56827e-06	5.45145e-06	6.02363e-06	3.09042e-06	6.00613e-06	2.16811e-05	5.24501e-06	3.6442e-05
PWY-3001: superpathway of L-isoleucine biosynthesis I	3.29697e-05	3.97269e-05	5.52331e-05	5.18623e-05	6.11752e-05	0.000187388	6.63813e-05	5.81904e-05	0.000222669	5.07955e-05	6.80139e-05	4.15889e-05	3.77483e-05	2.51148e-05	3.02475e-05	1.61099e-05	2.06857e-05	4.8031e-05	4.67519e-05	3.79849e-05	3.75209e-05	3.3844e-05	5.60435e-05	2.64431e-05	0.000656027
PWY-6471: peptidoglycan biosynthesis IV (Enterococcus faecium)	4.33778e-05	4.07466e-05	6.52206e-05	0.000206026	8.11881e-05	9.94804e-05	7.49688e-05	5.19652e-05	6.11457e-05	0.000110997	4.36203e-05	3.81261e-05	0	0	0	0	0	6.44213e-06	0	3.65502e-06	0	0	7.59618e-06	0	2.23372e-05
CALVIN-PWY: Calvin-Benson-Bassham cycle	8.29944e-05	3.65647e-05	8.15952e-05	7.04714e-05	5.15745e-05	0.00014075	6.49941e-05	6.1988e-05	0.000153807	4.64357e-05	7.87541e-05	3.98282e-05	3.22165e-05	2.41032e-05	2.66311e-05	1.53865e-05	2.7119e-05	4.45632e-05	3.53878e-05	3.70627e-05	3.40891e-05	3.1384e-05	6.63521e-05	2.17606e-05	7.17414e-05
PWY-5675: nitrate reduction V (assimilatory)	0	0	0	0	0	1.32945e-06	0	0	0	0	0	0	9.95351e-07	0	0	0	0	0	0	0	0	0	5.44093e-07	0	0.651291
PWY-6608: guanosine nucleotides degradation III	6.36791e-05	4.14729e-05	4.89745e-05	6.19262e-05	5.06411e-05	0.000174081	6.96671e-05	5.4556e-05	0.000161507	6.05845e-05	7.67245e-05	4.06435e-05	1.28503e-05	9.30652e-06	1.09307e-05	7.90901e-06	1.2139e-05	1.49253e-05	2.14277e-05	1.29471e-05	1.78624e-05	1.24015e-05	3.22335e-05	1.05579e-05	3.6442e-05
PWY-7242: D-fructuronate degradation	4.70372e-05	4.1806e-05	5.10372e-05	4.95989e-05	4.33975e-05	0.000194001	7.09192e-05	4.73046e-05	0.000182166	6.44155e-05	7.73917e-05	2.66089e-05	1.51115e-05	1.16017e-05	1.23173e-05	6.90094e-06	1.07508e-05	1.86002e-05	1.78711e-05	1.55214e-05	1.72117e-05	1.64183e-05	3.09181e-05	0	1.4792e-06
PWY-6507: 4-deoxy-L-threo-hex-4-enopyranuronate degradation	4.64676e-05	4.2024e-05	5.13519e-05	5.2132e-05	4.40383e-05	0.000183559	7.19468e-05	5.07337e-05	0.000169531	6.54229e-05	8.24029e-05	2.79243e-05	9.39809e-06	8.5962e-06	1.11796e-05	6.3307e-06	9.19625e-06	1.56734e-05	1.58024e-05	1.4159e-05	1.63266e-05	1.36984e-05	2.37146e-05	0	7.39602e-07
PWY-6284: superpathway of unsaturated fatty acids biosynthesis (E. coli)	5.56339e-05	3.1417e-05	3.87738e-05	6.33362e-05	6.82081e-05	0.000150372	6.09968e-05	5.58598e-05	0.000164033	5.10005e-05	0.000104203	4.30978e-05	1.074e-05	1.02718e-05	1.15269e-05	0	8.29379e-06	1.86193e-05	1.52423e-05	1.30753e-05	2.74658e-06	9.97305e-06	2.10544e-05	0	3.6442e-05
PWY-6470: peptidoglycan biosynthesis V (&beta;-lactam resistance)	4.03104e-05	3.79631e-05	6.07218e-05	0.00019886	7.62143e-05	9.23196e-05	6.99845e-05	4.84397e-05	5.6665e-05	0.000104499	4.04836e-05	3.55191e-05	0	0	0	0	0	5.98125e-06	0	3.38853e-06	0	0	7.03898e-06	0	2.23372e-05
PWY-5705: allantoin degradation to glyoxylate III	1.00944e-06	0	0	2.41548e-06	3.72781e-06	0	0	1.94846e-06	2.34648e-06	1.14668e-06	2.65264e-06	2.32561e-06	2.17016e-06	0	5.05468e-06	0	3.05024e-06	4.15975e-06	1.85698e-06	5.19937e-06	9.73932e-07	4.87076e-06	9.64563e-06	2.15054e-06	0.123133
PWY-5723: Rubisco shunt	0	0	0	0	2.32789e-06	0	0	0	0	0	0	0	0	0	0	0	0	0	0	0	7.76857e-06	0	1.09179e-06	0	0.58067
PWY-5837: 2-carboxy-1,4-naphthoquinol biosynthesis	3.14504e-05	1.37843e-05	2.51952e-05	4.667e-05	2.6459e-05	0.000112836	2.13461e-05	2.84614e-05	0.000139878	1.41231e-05	2.87786e-05	2.37399e-05	1.92464e-05	1.62605e-05	2.13382e-05	9.52986e-06	1.49629e-05	2.97878e-05	3.07968e-05	1.98536e-05	2.4745e-05	2.03879e-05	3.83197e-05	1.43066e-05	0.105893
PWY0-1298: superpathway of pyrimidine deoxyribonucleosides degradation	3.74804e-05	4.93361e-05	5.13277e-05	4.05001e-05	5.64432e-05	0.000169999	6.67488e-05	4.74335e-05	0.000143789	5.6907e-05	7.34973e-05	3.48108e-05	1.16107e-05	9.78192e-06	1.58679e-05	0	1.15101e-05	2.4795e-05	2.2415e-05	1.88961e-05	1.5951e-05	1.93546e-05	2.81207e-05	1.09196e-05	7.39602e-07
PWY-5840: superpathway of menaquinol-7 biosynthesis	1.46436e-05	1.46992e-05	3.20866e-05	2.41573e-05	2.18776e-05	0.000112091	2.82708e-05	2.84532e-05	0.000112771	1.88688e-05	3.47557e-05	1.32738e-05	2.28515e-05	1.41915e-05	2.57575e-05	1.72281e-05	2.22892e-05	3.97611e-05	3.76996e-05	2.70951e-05	3.45056e-05	2.8385e-05	4.99707e-05	2.27666e-05	0.798745
PWY-621: sucrose degradation III (sucrose invertase)	4.73707e-05	4.54217e-05	4.42743e-05	6.04453e-05	7.27589e-05	0.00012732	7.9047e-05	5.44559e-05	0.00012027	6.43465e-05	6.89092e-05	4.02933e-05	3.8657e-05	2.24797e-05	2.90204e-05	4.17992e-06	2.57226e-05	4.75947e-05	4.17258e-05	2.70324e-05	3.10839e-05	3.60557e-05	7.17172e-05	1.21452e-05	0.000274392
PWY-6285: superpathway of fatty acids biosynthesis (E. coli)	3.63201e-05	2.70958e-05	4.483e-05	6.9105e-05	4.54492e-05	0.000174212	7.63121e-05	2.5049e-05	0.000174654	5.13819e-05	9.81224e-05	0	1.14207e-05	0	1.3407e-05	0	9.1541e-06	2.0214e-05	1.65027e-05	1.67682e-05	4.09301e-06	1.29862e-05	2.39755e-05	0	0.000416318
PWY-5855: ubiquinol-7 biosynthesis (early decarboxylation)	0	0	0	0	0	0	0	0	0	0	0	0	0	0	1.15325e-06	0	0	0	0	0	0	0	0	0	0.359317
RIBOSYN2-PWY: flavin biosynthesis I (bacteria and plants)	4.08122e-05	4.01758e-05	4.73714e-05	4.37293e-05	5.90918e-05	0.000157538	6.78522e-05	5.95724e-05	0.000161594	4.74822e-05	6.41443e-05	2.73276e-05	2.73239e-05	1.88299e-05	2.76435e-05	2.13937e-05	2.33954e-05	3.84947e-05	3.47927e-05	2.89903e-05	3.01056e-05	2.50412e-05	5.88662e-05	1.48762e-05	0.000530518
P441-PWY: superpathway of N-acetylneuraminate degradation	4.93158e-05	3.69096e-05	6.62519e-05	5.85948e-05	5.74076e-05	0.000126543	6.41868e-05	6.83288e-05	0.000127496	4.48563e-05	6.58277e-05	3.96557e-05	1.22142e-05	1.11388e-05	8.06048e-06	0	0	1.20089e-05	1.29923e-05	1.34993e-05	8.232e-06	1.32607e-05	3.65217e-05	1.12454e-05	3.6442e-05
GLYCOGENSYNTH-PWY: glycogen biosynthesis I (from ADP-D-Glucose)	3.17528e-05	3.2348e-05	5.74785e-05	3.36002e-05	5.11285e-05	0.000136587	7.00301e-05	5.50646e-05	0.00012038	5.12406e-05	5.50772e-05	3.05099e-05	1.692e-05	1.02017e-05	1.74603e-05	4.55902e-06	1.1898e-05	2.3056e-05	1.87878e-05	1.76517e-05	1.54974e-05	2.19187e-05	3.73848e-05	7.25625e-06	9.70057e-05
PWY-6630: superpathway of L-tyrosine biosynthesis	2.24073e-05	2.19466e-05	3.56791e-05	3.95873e-05	3.70124e-05	0.000174159	4.65928e-05	3.7313e-05	0.00018155	2.4505e-05	4.88409e-05	1.81907e-05	2.50178e-05	1.70797e-05	1.5804e-05	0	1.77088e-05	2.96171e-05	3.37339e-05	2.47593e-05	3.27643e-05	2.81488e-05	3.51936e-05	2.36096e-05	0.0172712
RUMP-PWY: formaldehyde oxidation I	3.97749e-05	3.02023e-05	4.17306e-05	2.46331e-05	4.75689e-05	0.000149736	4.95845e-05	4.3974e-05	0.000111321	4.13199e-05	4.68863e-05	2.3093e-05	1.82085e-05	1.14349e-05	1.5733e-05	5.84575e-06	1.46225e-05	2.05968e-05	2.2665e-05	1.92991e-05	1.84609e-05	1.96715e-05	5.35744e-05	8.74243e-06	0.000102805
PWY-5897: superpathway of menaquinol-11 biosynthesis	1.43363e-05	1.41747e-05	3.07175e-05	2.36873e-05	2.13311e-05	0.000109009	2.70253e-05	2.75687e-05	0.000110588	1.79908e-05	3.34097e-05	1.29801e-05	2.25337e-05	1.41967e-05	2.54388e-05	1.68305e-05	2.21817e-05	3.92354e-05	3.73685e-05	2.63856e-05	3.39528e-05	2.78278e-05	4.87444e-05	2.26611e-05	0.686041
PWY-5898: superpathway of menaquinol-12 biosynthesis	1.43363e-05	1.41747e-05	3.07175e-05	2.36873e-05	2.13311e-05	0.000109009	2.70253e-05	2.75687e-05	0.000110588	1.79908e-05	3.34097e-05	1.29801e-05	2.25337e-05	1.41967e-05	2.54388e-05	1.68305e-05	2.21817e-05	3.92354e-05	3.73685e-05	2.63856e-05	3.39528e-05	2.78278e-05	4.87444e-05	2.26611e-05	0.686041
PWY-5899: superpathway of menaquinol-13 biosynthesis	1.43363e-05	1.41747e-05	3.07175e-05	2.36873e-05	2.13311e-05	0.000109009	2.70253e-05	2.75687e-05	0.000110588	1.79908e-05	3.34097e-05	1.29801e-05	2.25337e-05	1.41967e-05	2.54388e-05	1.68305e-05	2.21817e-05	3.92354e-05	3.73685e-05	2.63856e-05	3.39528e-05	2.78278e-05	4.87444e-05	2.26611e-05	0.686041
PWY-7117: C4 photosynthetic carbon assimilation cycle, PEPCK type	3.03988e-05	2.56647e-05	3.83827e-05	3.37949e-05	4.02617e-05	0.000149153	4.16895e-05	3.59727e-05	0.000138782	3.20309e-05	4.65172e-05	2.41204e-05	7.55261e-06	3.14782e-06	6.61591e-06	4.44488e-06	4.80249e-06	1.08061e-05	6.40998e-06	6.02746e-06	3.75992e-06	5.11508e-06	1.2922e-05	0	7.39602e-07
PWY-5913: partial TCA cycle (obligate autotrophs)	0	0	0	1.20231e-05	3.68982e-06	6.13192e-05	1.00406e-05	3.74547e-06	8.32978e-05	1.79606e-06	6.67434e-06	0	6.86491e-06	2.94084e-06	5.16745e-06	9.69124e-06	5.09458e-06	1.08195e-05	6.8959e-06	5.5912e-06	3.6112e-06	3.70728e-06	1.17141e-05	3.35233e-06	0.505794
PWY4FS-7: phosphatidylglycerol biosynthesis I (plastidic)	4.34118e-05	1.5519e-05	3.44127e-05	4.94334e-05	4.8587e-05	9.04704e-05	3.0196e-05	4.15879e-05	0.000114884	2.31368e-05	4.2513e-05	2.89495e-05	1.62346e-05	1.22248e-05	1.9879e-05	5.66908e-06	8.53181e-06	1.79394e-05	2.61704e-05	6.97529e-06	6.142e-06	9.86081e-06	2.20313e-05	1.18144e-05	2.21881e-05
PWY4FS-8: phosphatidylglycerol biosynthesis II (non-plastidic)	4.34118e-05	1.5519e-05	3.44127e-05	4.94334e-05	4.8587e-05	9.04704e-05	3.0196e-05	4.15e-05	0.000114884	2.31368e-05	4.2513e-05	2.89495e-05	1.62346e-05	1.22248e-05	1.9879e-05	5.66908e-06	8.53181e-06	1.79394e-05	2.61704e-05	6.97529e-06	6.142e-06	9.86081e-06	2.20313e-05	1.18144e-05	2.21881e-05
PWY-5941: glycogen degradation II	0	0	2.74341e-06	1.01699e-05	2.04405e-06	3.66533e-06	5.82238e-06	0	4.02585e-06	3.45367e-06	2.98907e-06	0	8.24678e-06	9.68012e-06	7.03622e-06	0	4.57768e-06	1.16747e-05	2.24935e-06	6.37188e-06	6.89862e-06	3.2211e-06	1.45038e-05	0	0.058647
P125-PWY: superpathway of (R,R)-butanediol biosynthesis	4.81519e-05	2.1696e-05	2.58721e-05	5.0756e-05	4.2902e-05	8.23751e-05	2.20535e-05	3.50711e-05	9.71012e-05	1.93803e-05	3.04667e-05	2.44253e-05	5.12176e-06	4.65782e-06	4.47077e-06	0	6.80138e-06	1.10915e-05	3.00243e-06	2.56353e-06	6.31751e-06	3.97789e-06	7.80877e-06	4.39428e-06	7.39602e-07
PWY-5989: stearate biosynthesis II (bacteria and plants)	3.28751e-05	1.58647e-05	1.9092e-05	3.91882e-05	4.05651e-05	8.15343e-05	3.15683e-05	3.31655e-05	9.43982e-05	2.67266e-05	6.0193e-05	2.46904e-05	2.0346e-05	1.21481e-05	1.01217e-05	0	1.28344e-05	2.90311e-05	2.59786e-05	1.45541e-05	4.33264e-06	1.17919e-05	2.28011e-05	4.46309e-06	0.000144222
PWY-7328: superpathway of UDP-glucose-derived O-antigen building blocks biosynthesis	5.15707e-05	1.49548e-05	5.26146e-05	5.8469e-05	2.83574e-05	6.20977e-05	3.24667e-05	2.64565e-05	5.6691e-05	2.09369e-05	5.97231e-05	1.61749e-05	1.94606e-05	7.23058e-06	1.77594e-05	0	9.47033e-06	2.01742e-05	1.20478e-05	3.09595e-05	1.02647e-05	1.15358e-05	5.32015e-05	0	0.00243142
PWY-7111: pyruvate fermentation to isobutanol (engineered)	1.32474e-05	2.03444e-05	2.35969e-05	2.67622e-05	4.0155e-05	8.68677e-05	3.40157e-05	3.02739e-05	0.000120281	2.61871e-05	3.49948e-05	2.20581e-05	5.35184e-05	3.49844e-05	4.07235e-05	6.40429e-05	3.95273e-05	6.78946e-05	5.39847e-05	5.18899e-05	6.14662e-05	4.67067e-05	7.77938e-05	3.59253e-05	0.011057
PWY-5103: L-isoleucine biosynthesis III	1.29529e-05	1.93286e-05	2.30282e-05	2.54572e-05	3.74699e-05	8.48354e-05	3.25599e-05	2.90127e-05	0.000116922	2.49389e-05	3.35047e-05	2.10077e-05	4.37089e-05	2.84579e-05	3.44844e-05	3.73365e-05	3.37027e-05	5.76753e-05	4.65892e-05	4.15336e-05	4.91545e-05	3.79445e-05	6.68502e-05	2.94802e-05	0.0284207
PWY-5994: palmitate biosynthesis (type I fatty acid synthase)	0	0	0	0	0	0	7.22954e-07	0	0	0	1.97755e-06	0	0	0	0	0	0	0	0	0	0	0	0	0	0.166225
GOLPDLCAT-PWY: superpathway of glycerol degradation to 1,3-propanediol	1.5937e-05	2.13011e-05	2.16675e-05	1.85402e-05	3.1653e-05	0.000109939	3.43211e-05	2.57881e-05	8.23439e-05	2.78294e-05	3.16121e-05	1.97115e-05	3.57171e-06	3.04395e-06	3.89162e-06	0	2.62827e-06	6.84225e-06	2.70564e-06	5.3941e-06	5.30579e-06	4.08313e-06	6.81742e-06	2.82625e-06	7.39602e-07
PWY-5367: petroselinate biosynthesis	3.01874e-05	1.17451e-05	1.37371e-05	4.52911e-05	3.73429e-05	6.21476e-05	2.37754e-05	3.06563e-05	7.6817e-05	2.04544e-05	5.17089e-05	2.15746e-05	1.71614e-05	9.07165e-06	7.51932e-06	0	9.41177e-06	2.28264e-05	2.00723e-05	6.68733e-06	1.15344e-06	4.96994e-06	1.70787e-05	0	0.000383076
PWY-6628: superpathway of L-phenylalanine biosynthesis	1.01812e-05	1.44827e-05	1.08296e-05	2.33652e-05	2.25535e-05	0.000112316	1.69982e-05	2.28791e-05	0.000125491	1.58741e-05	3.11394e-05	9.0352e-06	3.78013e-05	2.5664e-05	3.23322e-05	3.42225e-05	3.47263e-05	5.01715e-05	4.47047e-05	3.41979e-05	4.66156e-05	3.83317e-05	6.29222e-05	3.56034e-05	0.00724728
PWY-6700: queuosine biosynthesis I (de novo)	1.2633e-05	2.27311e-05	4.73636e-05	1.56206e-05	2.72459e-05	5.37743e-05	3.61794e-05	3.10102e-05	5.18267e-05	3.53105e-05	3.66847e-05	1.46232e-05	1.74102e-05	1.50147e-05	1.71184e-05	6.69042e-06	1.0186e-05	2.5346e-05	2.46999e-05	2.15433e-05	1.88005e-05	1.93035e-05	3.89982e-05	1.22813e-05	0.0284207
NAD-BIOSYNTHESIS-II: NAD salvage pathway III (to nicotinamide riboside)	1.19736e-05	1.53804e-05	1.96326e-05	1.26531e-05	1.97251e-05	8.68993e-05	2.63278e-05	2.66501e-05	6.88726e-05	1.90344e-05	3.69338e-05	8.57388e-06	1.15606e-06	0	3.03766e-06	0	0	2.88339e-06	0	1.53185e-06	0	1.58838e-06	4.29615e-06	0	3.18489e-05
KETOGLUCONMET-PWY: ketogluconate metabolism	2.53772e-05	8.71814e-06	2.30665e-05	2.79103e-05	2.48424e-05	6.54508e-05	1.77222e-05	1.88021e-05	6.58456e-05	1.58543e-05	3.50691e-05	9.85516e-06	8.35973e-06	5.91733e-06	7.04142e-06	4.65374e-06	5.43489e-06	1.20973e-05	8.29606e-06	8.34338e-06	1.18072e-05	7.92197e-06	2.96644e-05	6.34511e-06	0.000274392
PWY-7237: myo-, chiro- and scyllo-inositol degradation	1.33228e-05	8.8328e-06	2.51116e-05	1.66594e-05	1.91316e-05	7.45619e-05	1.8203e-05	1.96805e-05	8.81973e-05	1.76327e-05	2.16788e-05	1.01187e-05	3.7175e-05	2.98476e-05	3.11804e-05	4.33754e-05	3.31105e-05	4.94601e-05	4.85184e-05	3.4923e-05	4.68557e-05	3.30481e-05	4.96812e-05	3.64737e-05	0.00451305
P185-PWY: formaldehyde assimilation III (dihydroxyacetone cycle)	1.37213e-05	1.84308e-05	1.19844e-05	1.53412e-05	2.48579e-05	6.43021e-05	2.5649e-05	2.93501e-05	6.12246e-05	1.0889e-05	2.24352e-05	1.66561e-05	7.64125e-06	8.08489e-06	6.39671e-06	0	7.31175e-06	1.47245e-05	5.65913e-06	8.82085e-06	7.64935e-06	6.9084e-06	1.03126e-05	4.1089e-06	5.17722e-06
PWY66-399: gluconeogenesis III	0	0	5.47133e-06	1.2946e-05	0	0.000113788	5.38733e-06	0	0.000135665	0	9.38126e-06	6.44119e-06	4.13257e-05	2.52223e-05	2.80937e-05	1.85231e-05	3.59119e-05	5.77767e-05	3.92412e-05	3.94013e-05	4.78053e-05	3.74047e-05	6.90389e-05	3.23526e-05	0.0058797
PWY-6531: mannitol cycle	4.31733e-05	0	3.99452e-05	0	5.79399e-05	1.13615e-05	5.03397e-05	0	0	5.7374e-05	0	0	0	0	0	0	0	0	0	0	0	0	0	0	0.0070541
PWY-6168: flavin biosynthesis III (fungi)	9.14404e-06	0	1.72059e-05	1.98681e-05	0	3.08432e-05	1.38986e-05	0	1.43215e-05	0	2.13536e-05	0	1.39173e-05	0	2.00727e-05	0	1.62732e-05	3.04296e-05	2.05123e-05	1.78836e-05	9.55003e-06	9.93181e-06	3.52275e-05	0	0.427057
PWY-6897: thiamine diphosphate salvage II	9.00291e-06	5.08835e-06	8.82769e-06	1.46331e-05	1.8458e-05	4.81282e-05	9.33819e-06	9.91092e-06	0.000102563	3.63803e-06	1.57286e-05	4.08759e-06	2.54604e-05	2.11223e-05	1.98165e-05	1.33808e-05	1.90418e-05	3.6595e-05	3.24071e-05	2.82813e-05	2.76183e-05	2.67194e-05	4.71403e-05	2.12988e-05	0.00829316
PWY-6823: molybdopterin biosynthesis	4.89507e-06	8.40351e-06	8.75723e-06	1.12364e-05	1.14379e-05	6.01658e-05	1.42031e-05	1.09201e-05	8.51586e-05	8.04324e-06	1.63689e-05	9.1997e-06	2.52906e-05	1.81467e-05	1.89062e-05	2.29428e-05	2.12283e-05	3.89667e-05	2.94927e-05	2.87879e-05	3.26822e-05	1.90864e-05	3.82408e-05	1.78348e-05	0.00451305
PWY-6936: seleno-amino acid biosynthesis (plants)	9.97175e-06	3.39906e-06	1.72285e-05	1.96469e-05	2.88469e-06	6.78978e-05	1.24907e-05	1.01194e-05	6.67157e-05	8.8847e-06	1.19261e-05	6.14851e-06	4.14665e-05	2.65588e-05	3.3325e-05	3.96661e-06	3.11477e-05	4.80391e-05	4.46017e-05	3.4526e-05	3.71357e-05	3.36026e-05	6.83812e-05	1.60303e-05	0.0204892
PWY-241: C4 photosynthetic carbon assimilation cycle, NADP-ME type	1.06253e-05	1.09487e-05	1.40106e-05	1.29003e-05	2.29939e-05	4.34749e-05	1.5572e-05	1.61845e-05	4.84499e-05	1.24128e-05	1.43583e-05	1.12408e-05	2.26745e-06	0	4.09576e-06	0	3.58659e-06	5.84748e-06	5.40459e-06	3.02903e-06	2.69631e-06	0	8.48949e-06	0	3.51787e-05
1CMET2-PWY: folate transformations III (E. coli)	0	1.97998e-06	2.94625e-06	1.41145e-05	2.90894e-06	8.10567e-05	1.0633e-05	0	0.000113276	0	4.77842e-06	0	3.91247e-05	2.9565e-05	3.31096e-05	3.60124e-05	3.17897e-05	5.73377e-05	4.0482e-05	4.22752e-05	4.98135e-05	3.53846e-05	7.16796e-05	1.94776e-05	0.00598878
PANTOSYN-PWY: superpathway of coenzyme A biosynthesis I (bacteria)	1.60238e-06	0	0	1.41689e-05	6.46341e-06	6.57933e-05	1.09996e-05	5.24128e-06	0.000106099	4.10032e-06	8.39429e-06	0	3.5664e-05	2.67568e-05	3.28414e-05	3.15962e-05	3.04974e-05	5.21796e-05	3.9356e-05	3.607e-05	4.26264e-05	3.39181e-05	5.92097e-05	2.63015e-05	0.00605475
GLUCUROCAT-PWY: superpathway of &beta;-D-glucuronosides degradation	1.11509e-05	6.9488e-06	1.36777e-05	1.11607e-05	2.3286e-05	3.34333e-05	1.6688e-05	1.46625e-05	2.07562e-05	1.81497e-05	2.50458e-05	1.29946e-05	2.19885e-06	0	0	0	0	3.36381e-06	2.31855e-06	0	4.60745e-06	0	5.04942e-06	0	2.91282e-05
PWY-3781: aerobic respiration I (cytochrome c)	3.26224e-06	2.38351e-06	6.16131e-06	3.60191e-05	3.11112e-05	2.08561e-05	3.4423e-05	1.16051e-05	2.44777e-05	1.35599e-06	2.50921e-05	2.25732e-06	6.83426e-05	9.28038e-05	9.74842e-05	1.37372e-05	7.12423e-05	0.000110828	8.17172e-05	7.7946e-05	5.38596e-05	8.32445e-05	0.000221036	4.65459e-05	2.21881e-05
CITRULBIO-PWY: L-citrulline biosynthesis	1.88008e-06	0	5.80117e-06	2.29835e-05	1.01832e-05	5.03011e-05	1.07463e-05	1.0004e-06	8.32543e-05	7.70015e-07	7.97837e-06	0	3.89241e-05	2.95493e-05	3.6326e-05	2.683e-05	3.47376e-05	5.35196e-05	5.59871e-05	4.42505e-05	4.62699e-05	4.12134e-05	7.19863e-05	2.48545e-05	0.00354263
PANTO-PWY: phosphopantothenate biosynthesis I	9.90765e-07	2.8211e-06	3.50067e-06	8.23494e-06	4.84186e-06	5.3961e-05	7.161e-06	2.87664e-06	8.72633e-05	3.79262e-06	5.29077e-06	0	3.74391e-05	2.82619e-05	3.44429e-05	3.84253e-05	3.33092e-05	5.222e-05	4.22444e-05	3.64314e-05	4.69271e-05	3.86767e-05	5.4309e-05	2.33402e-05	0.00363662
THISYNARA-PWY: superpathway of thiamine diphosphate biosynthesis III (eukaryotes)	2.55287e-06	0	2.74488e-06	7.77033e-06	3.39578e-06	5.41211e-05	5.81963e-06	0	8.95261e-05	1.22863e-06	7.08472e-06	0	1.21136e-05	1.19907e-05	1.91333e-05	0	1.44083e-05	2.15085e-05	1.49305e-05	1.90285e-05	2.25751e-05	1.94302e-05	4.55811e-05	1.1023e-05	0.0240345
PWY-5121: superpathway of geranylgeranyl diphosphate biosynthesis II (via MEP)	0	0	0	9.71756e-06	3.31408e-06	5.44864e-05	4.03816e-06	0	8.76011e-05	0	3.94058e-06	0	2.25468e-05	1.8003e-05	2.14454e-05	1.98572e-05	1.94876e-05	3.67769e-05	3.11613e-05	2.55694e-05	2.37314e-05	2.2652e-05	4.00497e-05	1.56756e-05	0.00571814
PWY-7392: taxadiene biosynthesis (engineered)	0	0	0	8.13017e-06	0	4.83084e-05	3.41452e-06	0	7.71456e-05	0	0	0	2.11062e-05	1.72834e-05	2.00743e-05	1.83804e-05	1.69377e-05	3.48592e-05	2.9493e-05	2.44816e-05	2.16967e-05	2.17594e-05	3.77497e-05	1.5054e-05	0.00520754
RHAMCAT-PWY: L-rhamnose degradation I	7.27311e-06	8.09811e-06	1.55879e-05	4.79661e-06	1.22302e-05	1.56276e-05	1.66003e-05	1.36191e-05	1.78714e-05	1.01389e-05	7.60924e-06	6.31697e-06	5.31586e-06	4.33823e-06	5.10371e-06	0	0	6.23538e-06	3.73068e-06	3.95201e-06	2.38746e-06	3.94359e-06	1.01265e-05	0	0.000270465
NONMEVIPP-PWY: methylerythritol phosphate pathway I	0	0	0	7.1886e-06	2.50635e-06	4.25437e-05	3.08971e-06	0	7.30737e-05	0	2.74227e-06	0	2.67078e-05	1.95383e-05	2.13563e-05	3.1964e-05	2.37835e-05	4.19404e-05	3.80375e-05	2.89514e-05	3.94091e-05	2.42883e-05	4.50001e-05	1.90596e-05	0.00477698
LACTOSECAT-PWY: lactose and galactose degradation I	3.90379e-06	1.03676e-05	1.04184e-05	2.03679e-06	1.11719e-05	1.25511e-05	2.07054e-05	1.59857e-05	1.11394e-05	1.39928e-05	8.71826e-06	9.51499e-06	4.40902e-06	0	0	0	1.33446e-06	6.16831e-06	2.13227e-06	3.06606e-06	0	2.46718e-06	8.17282e-06	0	0.000288932
ARGININE-SYN4-PWY: L-ornithine biosynthesis II	1.2579e-06	0	3.90288e-06	1.18017e-05	5.56287e-06	3.45974e-05	7.2826e-06	6.68029e-07	5.90765e-05	9.44029e-07	3.71904e-06	0	3.23338e-05	1.9638e-05	2.45468e-05	2.58722e-05	3.08856e-05	4.47691e-05	4.37988e-05	3.62227e-05	3.40949e-05	2.76594e-05	5.5638e-05	2.73991e-05	0.00293945
PWY-7977: L-methionine biosynthesis IV	0	9.93204e-07	1.47492e-06	7.18822e-06	0	4.40543e-05	5.36824e-06	0	6.48663e-05	0	2.39279e-06	0	3.58509e-05	2.41969e-05	2.81366e-05	3.5471e-05	3.22336e-05	5.5067e-05	4.57569e-05	3.95477e-05	5.46974e-05	3.37237e-05	5.72361e-05	2.53325e-05	0.00282314
PWY0-1261: anhydromuropeptides recycling I	1.46859e-06	0	0	5.42741e-06	0	5.81528e-05	2.79518e-06	0	5.0049e-05	2.80034e-06	5.17804e-06	0	1.48142e-05	9.08765e-06	1.5657e-05	5.63961e-06	1.26775e-05	2.80307e-05	2.39438e-05	2.20443e-05	1.8576e-05	1.8839e-05	2.95683e-05	8.01696e-06	0.00586886
PWY-6396: superpathway of 2,3-butanediol biosynthesis	4.01571e-06	1.8268e-06	4.26715e-06	5.86228e-06	1.01847e-05	9.86489e-06	6.14467e-06	3.60455e-06	8.79631e-06	1.89735e-06	5.55594e-06	2.18823e-06	7.88229e-06	5.42605e-06	6.27618e-06	0	4.62854e-06	1.53889e-05	6.17894e-06	4.7179e-06	1.13059e-05	7.64501e-06	1.0723e-05	5.40681e-06	0.178182
PWY-7560: methylerythritol phosphate pathway II	0	0	0	6.83794e-06	0	4.17176e-05	3.01603e-06	0	6.96636e-05	0	2.60341e-06	0	2.46923e-05	1.8253e-05	1.96448e-05	2.89439e-05	2.18377e-05	3.89229e-05	3.61146e-05	2.89514e-05	3.63892e-05	2.37635e-05	4.11758e-05	1.7183e-05	0.00549608
PWY-7383: anaerobic energy metabolism (invertebrates, cytosol)	0	0	1.74399e-06	4.59563e-06	0	4.778e-05	1.71698e-06	0	6.17974e-05	0	3.03e-06	2.08845e-06	1.52104e-05	1.02122e-05	1.61127e-05	1.30543e-05	1.07023e-05	2.39072e-05	1.70537e-05	1.67178e-05	1.78499e-05	1.99118e-05	2.53694e-05	1.07731e-05	0.0058797
PWY-6292: superpathway of L-cysteine biosynthesis (mammalian)	2.27941e-06	1.93978e-06	1.9244e-06	2.40792e-06	5.83547e-06	3.74363e-05	6.84072e-06	0	5.35222e-05	1.63172e-06	8.59187e-06	0	1.95463e-05	2.02241e-05	2.02477e-05	3.03139e-05	2.01941e-05	3.62269e-05	2.48222e-05	2.49536e-05	3.28235e-05	2.0263e-05	3.85196e-05	1.9519e-05	0.00505029
PWY-5188: tetrapyrrole biosynthesis I (from glutamate)	0	0	1.24054e-06	1.16904e-05	0	3.33593e-05	7.14849e-06	4.28809e-06	5.53546e-05	3.01442e-06	4.20834e-06	0	2.99274e-05	2.34596e-05	2.77271e-05	3.94366e-05	3.39077e-05	4.77885e-05	4.2026e-05	3.35064e-05	4.45357e-05	3.3464e-05	5.39641e-05	3.00668e-05	0.00131822
PYRIDNUCSYN-PWY: NAD de novo biosynthesis I (from aspartate)	0	0	0	3.18057e-06	0	3.73895e-05	5.58579e-06	0	6.11566e-05	0	4.48982e-06	0	2.49518e-05	2.69236e-05	2.67614e-05	2.89284e-05	3.32167e-05	3.95215e-05	3.45595e-05	2.96969e-05	4.26498e-05	3.05385e-05	4.65107e-05	2.49051e-05	0.00315953
PWY-6270: isoprene biosynthesis I	0	0	0	6.07084e-06	0	3.79047e-05	2.61782e-06	0	6.36059e-05	0	0	0	2.54107e-05	1.79052e-05	1.93883e-05	3.06239e-05	2.26177e-05	3.94591e-05	3.61787e-05	2.62312e-05	3.77637e-05	2.35321e-05	4.12459e-05	1.72869e-05	0.00359645
PWY-6545: pyrimidine deoxyribonucleotides de novo biosynthesis III	4.71709e-05	1.24698e-05	5.84524e-05	2.15614e-05	3.58236e-05	0.000128784	1.6875e-05	3.74672e-05	0.000133792	1.80364e-05	3.84083e-05	2.22037e-05	2.80508e-05	2.24699e-05	1.9682e-05	0	2.18474e-05	3.08717e-05	2.55018e-05	2.10617e-05	3.0504e-05	2.57664e-05	3.70708e-05	2.62618e-05	0.241524
PWY-6549: L-glutamine biosynthesis III	0	0	0	7.95814e-06	2.21409e-06	5.03626e-06	2.17127e-06	4.0288e-06	1.05299e-05	0	5.43485e-06	0	2.98884e-06	0	5.07218e-06	0	4.00284e-06	7.94084e-06	7.4001e-06	5.13526e-06	3.45509e-06	0	1.12029e-05	0	0.61421
P105-PWY: TCA cycle IV (2-oxoglutarate decarboxylase)	0	0	0	7.15119e-06	2.51692e-06	3.49428e-05	6.6505e-06	1.97131e-06	4.96014e-05	1.57636e-06	4.17582e-06	0	2.33323e-05	2.01494e-05	1.98273e-05	2.94916e-05	2.18858e-05	3.81705e-05	2.99525e-05	2.48732e-05	3.07866e-05	2.40184e-05	4.2114e-05	1.89979e-05	0.00418174
PWY-6969: TCA cycle V (2-oxoglutarate synthase)	0	0	0	6.83807e-06	1.68898e-06	3.40153e-05	6.22278e-06	1.74602e-06	4.94101e-05	0	3.90803e-06	0	2.72898e-05	2.79778e-05	2.86476e-05	3.55263e-05	3.13533e-05	5.11687e-05	3.75308e-05	3.50221e-05	3.94351e-05	2.70469e-05	5.40297e-05	2.26578e-05	0.00128945
SO4ASSIM-PWY: assimilatory sulfate reduction I	0	0	2.63375e-06	1.21557e-05	4.56004e-06	3.32294e-05	5.4974e-06	0	3.97712e-05	0	5.93047e-06	0	2.56428e-05	2.54527e-05	2.49215e-05	1.72947e-05	2.23057e-05	3.90496e-05	3.60426e-05	2.75672e-05	3.00996e-05	3.18377e-05	4.45019e-05	1.571e-05	0.00282314
PWY66-389: phytol degradation	3.03786e-06	2.2568e-06	4.33649e-06	1.71105e-05	4.09928e-06	2.19777e-05	9.49674e-06	1.83446e-06	2.26809e-05	5.21986e-06	1.14429e-05	0	2.76217e-05	2.83633e-05	3.6066e-05	0	2.88262e-05	4.85891e-05	3.99414e-05	3.36066e-05	2.62199e-05	3.91959e-05	5.24279e-05	2.44485e-05	0.000530518
PWY1ZNC-1: assimilatory sulfate reduction IV	0	0	2.63375e-06	1.21557e-05	3.92918e-06	3.32294e-05	4.39109e-06	0	3.97712e-05	0	5.45522e-06	0	2.47081e-05	1.8824e-05	2.18751e-05	3.7359e-06	2.23057e-05	3.30925e-05	3.18505e-05	2.58714e-05	2.21708e-05	3.18377e-05	3.42171e-05	1.47525e-05	0.00986709
PWY0-162: superpathway of pyrimidine ribonucleotides de novo biosynthesis	1.00594e-05	0	7.32915e-06	8.40661e-06	8.51257e-06	2.17757e-05	3.74574e-06	0	2.56782e-05	0	8.34286e-06	3.30287e-06	1.17115e-05	1.59149e-05	1.54087e-05	0	1.26509e-05	1.98868e-05	1.66608e-05	1.30236e-05	6.83234e-06	8.5967e-06	2.59172e-05	2.41631e-05	0.0372518
PWY-5918: superpathway of heme b biosynthesis from glutamate	0	0	0	7.30442e-06	0	3.02574e-05	5.68889e-06	0	5.00228e-05	0	2.9871e-06	0	2.65881e-05	2.21503e-05	2.43996e-05	3.23245e-05	2.54335e-05	4.15064e-05	3.90923e-05	3.0637e-05	3.92769e-05	2.77665e-05	4.51633e-05	2.68374e-05	0.00176523
P101-PWY: ectoine biosynthesis	0	0	1.02953e-06	5.19221e-06	0	3.46449e-05	3.71766e-06	0	4.41668e-05	0	3.0818e-06	0	3.27551e-05	2.43657e-05	2.45281e-05	3.31234e-05	3.19578e-05	4.70757e-05	3.63552e-05	3.55194e-05	4.26775e-05	2.8284e-05	4.93694e-05	2.58126e-05	0.00152032
PWY-6147: 6-hydroxymethyl-dihydropterin diphosphate biosynthesis I	4.13418e-06	0	6.17994e-06	1.43127e-05	9.20648e-06	1.73254e-05	0	6.96422e-06	2.04173e-05	3.643e-06	2.38263e-06	4.21712e-06	1.90727e-05	1.69983e-05	1.9756e-05	1.70131e-05	1.50019e-05	3.59506e-05	3.82262e-05	2.57405e-05	2.46695e-05	2.51655e-05	4.385e-05	2.53714e-05	0.000244676
HEME-BIOSYNTHESIS-II: heme b biosynthesis I (aerobic)	0	0	0	4.95707e-06	0	2.73921e-05	4.51728e-06	9.88498e-07	4.53595e-05	2.37403e-06	2.09521e-06	0	2.35012e-05	2.14808e-05	2.15553e-05	2.5823e-05	2.21612e-05	3.58319e-05	3.85506e-05	2.78473e-05	3.35555e-05	2.23133e-05	4.22586e-05	2.44261e-05	0.0023318
SULFATE-CYS-PWY: superpathway of sulfate assimilation and cysteine biosynthesis	0	0	4.62212e-06	1.35003e-05	5.99088e-06	1.9884e-05	7.88481e-06	0	2.4976e-05	0	9.61129e-06	0	2.66073e-05	2.13664e-05	2.4499e-05	6.96981e-06	2.27486e-05	3.76415e-05	3.35454e-05	2.82555e-05	2.78811e-05	2.96806e-05	4.29607e-05	1.66411e-05	0.000362135
GLYOXYLATE-BYPASS: glyoxylate cycle	0	0	0	4.96477e-06	1.78798e-06	2.61938e-05	4.50786e-06	1.29526e-06	4.19252e-05	1.06367e-06	2.4878e-06	0	2.04996e-05	2.34561e-05	2.21975e-05	2.56877e-05	2.5022e-05	4.01006e-05	2.81418e-05	2.7525e-05	3.25067e-05	2.08668e-05	4.04008e-05	1.75629e-05	0.00238391
METHGLYUT-PWY: superpathway of methylglyoxal degradation	7.98153e-06	2.07344e-06	6.87105e-06	4.10951e-06	1.01004e-05	1.86884e-05	2.07743e-06	5.19481e-06	1.40369e-05	1.79579e-06	7.62144e-06	3.05699e-06	4.70776e-06	3.66561e-06	5.07533e-06	0	0	4.4389e-06	3.23418e-06	3.56528e-06	1.08069e-06	0	1.20176e-05	0	0.0459119
PWY-5189: tetrapyrrole biosynthesis II (from glycine)	0	0	0	7.92359e-06	0	2.49485e-05	5.04455e-06	0	4.27043e-05	0	2.91418e-06	0	2.60501e-05	2.11463e-05	2.31791e-05	3.22097e-05	3.0419e-05	4.66144e-05	3.99248e-05	2.89997e-05	3.58799e-05	2.77248e-05	4.61524e-05	2.7336e-05	0.000505483
PWY-6731: starch degradation III	0	0	0	0	0	4.48582e-06	0	0	0	0	0	0	0	0	0	0	0	0	0	0	0	0	0	0	0.359317
PWY-6763: salicortin biosynthesis	0	0	0	0	0	7.87102e-07	0	1.65274e-06	0	0	0	0	0	0	0	0	0	7.40912e-07	0	0	0	0	0	0	0.513856
PWY-5850: superpathway of menaquinol-6 biosynthesis	0	0	0	1.08324e-05	9.30863e-06	1.2071e-05	8.90983e-06	1.09072e-05	2.72906e-05	0	0	0	2.15883e-05	1.30586e-05	2.35118e-05	1.43282e-05	2.05044e-05	3.46446e-05	3.39679e-05	2.45569e-05	2.64617e-05	2.59985e-05	3.89293e-05	1.80995e-05	0.000276677
P164-PWY: purine nucleobases degradation I (anaerobic)	1.42319e-05	6.12447e-06	6.04799e-06	0	8.46816e-06	9.44071e-06	3.56504e-06	4.70832e-06	2.22744e-05	0	0	0	0	0	3.48243e-06	0	0	0	0	0	0	6.49287e-06	9.93352e-06	0	0.0474499
PWY-6837: fatty acid &beta;-oxidation V (unsaturated, odd number, di-isomerase-dependent)	0	0	0	0	0	0	0	0	0	0	0	0	0	0	1.02576e-06	0	0	1.94287e-06	0	0	0	0	2.14252e-06	0	0.0788056
PWY-821: superpathway of sulfur amino acid biosynthesis (Saccharomyces cerevisiae)	0	0	0	1.68877e-05	7.1197e-06	1.01863e-05	8.29625e-06	0	2.26967e-05	0	9.62906e-06	0	1.67877e-05	1.27776e-05	2.02651e-05	5.63977e-06	1.19989e-05	2.43185e-05	1.9912e-05	1.86254e-05	1.61936e-05	1.78319e-05	3.49539e-05	0	0.00929338
PWY-5845: superpathway of menaquinol-9 biosynthesis	0	0	0	9.85731e-06	0	1.25208e-05	8.90983e-06	1.09072e-05	3.23284e-05	0	0	0	2.15883e-05	1.32757e-05	2.35118e-05	1.43282e-05	2.05044e-05	3.46446e-05	3.39679e-05	2.45569e-05	2.64617e-05	2.59985e-05	3.89293e-05	1.80995e-05	0.000259006
FOLSYN-PWY: superpathway of tetrahydrofolate biosynthesis and salvage	0	0	8.81534e-06	0	7.34285e-06	2.95217e-05	0	0	1.45271e-05	0	1.06312e-05	0	1.43813e-05	1.30491e-05	1.90474e-05	0	1.54417e-05	2.32014e-05	8.67271e-06	2.09874e-05	2.25151e-05	1.70094e-05	3.93483e-05	1.14732e-05	0.00570105
PWY1G-0: mycothiol biosynthesis	0	0	7.76804e-07	2.91588e-06	0	2.25696e-05	1.94531e-06	0	3.73726e-05	0	0	0	1.49781e-05	1.36341e-05	1.03745e-05	2.99348e-05	1.94825e-05	2.26101e-05	1.76753e-05	1.64154e-05	2.58566e-05	1.56928e-05	2.39334e-05	1.43768e-05	0.00286686
PWY-7118: chitin deacetylation	5.84321e-07	0	0	6.77278e-06	2.40004e-06	1.98112e-05	4.32902e-06	0	2.40833e-05	9.55826e-07	2.52864e-06	0	3.62266e-05	2.46941e-05	3.36985e-05	2.2914e-05	2.9612e-05	5.31869e-05	4.45165e-05	3.96504e-05	4.7196e-05	3.7485e-05	5.66425e-05	2.86356e-05	4.51916e-05
PWY-5860: superpathway of demethylmenaquinol-6 biosynthesis I	0	0	0	7.48604e-06	6.42214e-06	8.11847e-06	6.0674e-06	7.49905e-06	1.86062e-05	0	0	0	1.72453e-05	1.05161e-05	1.97874e-05	1.08027e-05	1.66058e-05	2.95116e-05	2.93215e-05	2.08624e-05	2.14572e-05	2.17695e-05	3.08759e-05	1.39469e-05	0.000109314
PWY-4984: urea cycle	0	0	0	1.93514e-05	8.50747e-06	8.30231e-06	3.37546e-06	0	5.73576e-06	0	6.67309e-06	0	3.53413e-05	2.32074e-05	2.92869e-05	2.16384e-05	2.76041e-05	4.72551e-05	4.93887e-05	3.48812e-05	3.86939e-05	3.22757e-05	5.73208e-05	1.82172e-05	4.10219e-05
PWY-6902: chitin degradation II (Vibrio)	8.7406e-06	8.80084e-06	1.32956e-05	9.32574e-06	1.41555e-05	2.88969e-05	1.51793e-05	1.30237e-05	2.16238e-05	1.05409e-05	1.72311e-05	4.40634e-06	1.00745e-05	5.22739e-06	1.44106e-05	2.91676e-06	7.46863e-06	1.63117e-05	1.67464e-05	1.30381e-05	1.05333e-05	1.1896e-05	2.58701e-05	5.71109e-06	0.470293
PWY-5862: superpathway of demethylmenaquinol-9 biosynthesis	0	0	0	6.7898e-06	0	8.42381e-06	6.0674e-06	7.49905e-06	2.21335e-05	0	0	0	1.72453e-05	1.07279e-05	1.97874e-05	1.08027e-05	1.66058e-05	2.95116e-05	2.93215e-05	2.08624e-05	2.14572e-05	2.17695e-05	3.08759e-05	1.39469e-05	0.000259006
PHOSLIPSYN-PWY: superpathway of phospholipid biosynthesis I (bacteria)	0	0	0	1.30913e-05	3.5629e-06	4.1895e-06	1.24743e-05	2.37796e-06	3.39851e-06	0	9.67794e-06	0	1.7781e-05	1.00142e-05	1.3219e-05	7.83619e-06	1.2049e-05	2.20099e-05	1.42292e-05	1.05812e-05	9.24262e-06	1.03995e-05	2.59357e-05	1.12731e-05	0.00128945
PWY-7396: butanol and isobutanol biosynthesis (engineered)	0	0	0	1.47005e-05	4.95391e-06	7.88391e-06	9.56088e-06	0	0	0	1.16054e-05	0	1.61662e-05	1.22828e-05	1.38639e-05	0	4.36362e-06	1.92807e-05	1.3536e-05	1.64152e-05	1.28209e-05	1.4079e-05	2.34604e-05	7.14559e-06	0.00394989
PWY-6612: superpathway of tetrahydrofolate biosynthesis	0	0	5.94943e-06	0	4.97466e-06	2.00881e-05	0	0	9.7891e-06	0	7.19778e-06	0	1.08909e-05	1.04105e-05	1.53895e-05	0	1.26095e-05	1.83335e-05	6.24518e-06	1.6817e-05	1.73461e-05	1.43889e-05	3.15163e-05	8.34426e-06	0.00327202
PWY0-1061: superpathway of L-alanine biosynthesis	0	1.43582e-06	0	5.39968e-06	1.29646e-06	1.15373e-05	1.39181e-06	0	1.67181e-05	0	1.88534e-06	0	1.45248e-05	1.064e-05	1.79514e-05	1.16791e-05	1.03016e-05	2.39606e-05	1.82454e-05	1.74736e-05	1.7553e-05	1.74925e-05	2.23623e-05	1.07721e-05	0.000230481
PWY-7279: aerobic respiration II (cytochrome c) (yeast)	0	1.02576e-06	1.35637e-06	1.22377e-05	2.74341e-06	5.87539e-06	7.17732e-06	1.5278e-06	1.25713e-06	0	4.61642e-06	0	4.30745e-05	5.3799e-05	5.98606e-05	0	4.88319e-05	7.75038e-05	1.73473e-05	5.42979e-05	2.16297e-05	5.09542e-05	0.000114949	3.28303e-05	0.000416318
FASYN-INITIAL-PWY: superpathway of fatty acid biosynthesis initiation (E. coli)	0	0	0	1.99871e-06	0	0	1.5335e-06	0	0	0	3.18725e-05	0	4.06699e-06	4.00381e-06	6.44471e-06	0	4.12703e-06	2.38331e-05	2.15376e-05	3.73837e-06	0	3.34788e-06	1.12711e-05	0	0.0135895
PWY-7269: mitochondrial NADPH production (yeast)	7.38522e-07	0	0	1.03838e-05	5.11227e-06	0	5.78024e-06	2.8559e-06	0	0	6.55361e-06	0	1.28496e-05	1.84929e-05	2.25959e-05	0	1.75759e-05	2.77999e-05	8.27351e-06	1.86083e-05	7.33574e-06	1.55035e-05	3.00993e-05	7.45453e-06	0.000505483
PWY-6293: superpathway of L-cysteine biosynthesis (fungi)	0	0	5.27292e-06	4.68007e-06	7.16287e-06	3.32709e-06	3.19441e-06	2.48726e-06	1.86181e-06	0	2.2804e-06	0	6.21433e-06	4.74513e-06	6.34501e-06	0	5.73325e-06	8.92451e-06	5.07873e-06	6.11971e-06	3.21381e-06	5.76368e-06	1.08281e-05	0	0.025097
PWY-5838: superpathway of menaquinol-8 biosynthesis I	0	0	0	9.85731e-06	0	0	8.90983e-06	1.09072e-05	0	0	0	0	2.15883e-05	1.30586e-05	2.35118e-05	1.43282e-05	2.05044e-05	3.46446e-05	3.39679e-05	2.45569e-05	2.64617e-05	2.59985e-05	3.89293e-05	1.80995e-05	2.23372e-05
PWY-5896: superpathway of menaquinol-10 biosynthesis	0	0	0	9.85731e-06	0	0	8.90983e-06	1.09072e-05	0	0	0	0	2.15883e-05	1.30586e-05	2.35118e-05	1.43282e-05	2.05044e-05	3.46446e-05	3.39679e-05	2.45569e-05	2.64617e-05	2.59985e-05	3.89293e-05	1.80995e-05	2.23372e-05
PWY-6703: preQ0 biosynthesis	0	0	0	7.6845e-06	2.42617e-06	4.28624e-06	1.63754e-06	1.92176e-06	6.80481e-06	0	2.08091e-06	0	1.47227e-05	5.78458e-06	1.32336e-05	1.08869e-05	1.44218e-05	2.05758e-05	2.74314e-05	1.42458e-05	1.52763e-05	1.34568e-05	2.60389e-05	1.60756e-05	5.57425e-05
PWY-7511: protein ubiquitination	0	0	6.03158e-07	9.60153e-06	9.85278e-07	1.1158e-06	7.83332e-06	0	0	0	3.67577e-06	0	1.82379e-05	3.48601e-05	3.54972e-05	0	3.05829e-05	3.02788e-05	5.46616e-06	1.5417e-05	4.15949e-06	1.49008e-05	4.38579e-05	1.25805e-05	0.000627633
PWY-6895: superpathway of thiamine diphosphate biosynthesis II	0	0	0	7.95292e-06	0	0	4.00158e-06	0	9.64378e-06	0	1.75544e-06	0	1.90089e-05	1.8223e-05	1.43583e-05	2.19101e-05	1.65365e-05	3.25526e-05	3.28971e-05	2.52014e-05	2.89883e-05	2.30159e-05	3.54143e-05	2.05936e-05	2.6043e-05
PWY-7115: C4 photosynthetic carbon assimilation cycle, NAD-ME type	0	1.96375e-06	0	7.13437e-06	2.07126e-06	1.54812e-05	2.16264e-06	0	2.07247e-05	0	2.90287e-06	0	7.93945e-06	3.61905e-06	7.63929e-06	3.75072e-06	4.96148e-06	1.14598e-05	6.54647e-06	6.81158e-06	4.484e-06	6.25879e-06	1.27794e-05	0	0.054868
PWY-7391: isoprene biosynthesis II (engineered)	0	0	0	7.01398e-06	2.38206e-06	1.70835e-06	3.66759e-06	0	0	0	8.06557e-06	0	9.18903e-06	3.45757e-06	1.07858e-05	0	4.24412e-06	1.1819e-05	4.61133e-06	8.01221e-06	6.12307e-06	6.22275e-06	2.30649e-05	0	0.0117232
PWY-561: superpathway of glyoxylate cycle and fatty acid degradation	0	0	0	6.16434e-06	0	6.20375e-06	4.05762e-06	0	3.74018e-06	0	2.59131e-06	0	1.03838e-05	9.46084e-06	1.57258e-05	0	1.05442e-05	1.89652e-05	1.21212e-05	8.18395e-06	8.22608e-06	7.30388e-06	2.27577e-05	1.02484e-05	0.000210888
PWY-5659: GDP-mannose biosynthesis	0	0	3.54229e-06	8.75419e-07	2.16623e-06	2.62417e-06	3.18278e-06	0	2.19421e-06	0	7.2898e-06	0	3.97518e-06	7.44658e-06	3.59109e-06	0	5.34436e-06	4.66506e-06	1.40321e-06	2.90821e-06	1.43186e-06	2.90049e-06	8.87935e-06	4.8046e-06	0.0232685
GALACTUROCAT-PWY: D-galacturonate degradation I	0	0	1.08872e-06	7.19363e-06	0	3.06216e-06	2.90106e-06	0	6.0428e-06	1.57757e-06	0	0	1.25721e-05	1.2891e-05	1.20861e-05	6.60281e-06	9.34779e-06	1.85296e-05	2.03731e-05	1.58404e-05	1.67514e-05	1.67067e-05	2.96881e-05	7.7612e-06	4.10219e-05
PWY-5464: superpathway of cytosolic glycolysis (plants), pyruvate dehydrogenase and TCA cycle	0	0	0	1.02395e-05	0	0	3.68991e-06	0	0	0	7.86906e-06	0	1.09259e-05	7.72822e-06	1.29191e-05	0	8.60821e-06	2.51199e-05	9.88528e-06	1.65843e-05	9.42845e-06	1.72143e-05	3.51799e-05	0	0.00176812
PWY-5861: superpathway of demethylmenaquinol-8 biosynthesis I	0	0	0	6.7898e-06	0	0	6.0674e-06	7.49905e-06	0	0	0	0	1.72453e-05	1.05161e-05	1.97874e-05	1.08027e-05	1.66058e-05	2.95116e-05	2.93215e-05	2.08624e-05	2.14572e-05	2.17695e-05	3.08759e-05	1.39469e-05	2.23372e-05
PWY-7198: pyrimidine deoxyribonucleotides de novo biosynthesis IV	4.24308e-05	1.03716e-05	5.29948e-05	1.86272e-05	3.3223e-05	0.000111547	1.38436e-05	3.39136e-05	0.000118705	1.50411e-05	3.35917e-05	1.90296e-05	2.72257e-05	2.17035e-05	2.52932e-05	4.39173e-05	3.23077e-05	4.59193e-05	3.64334e-05	3.44557e-05	4.26658e-05	4.20344e-05	5.97202e-05	3.91955e-05	0.347358
PWY-2201: folate transformations I	0	0	0	9.22045e-06	3.19733e-06	0	4.65606e-06	0	0	0	2.44786e-06	0	1.31671e-05	1.54591e-05	1.91333e-05	0	1.32375e-05	2.39737e-05	7.24858e-06	2.31899e-05	6.33714e-06	1.00095e-05	2.84169e-05	2.17639e-05	0.000264333
PWY-7200: superpathway of pyrimidine deoxyribonucleoside salvage	3.67651e-05	0	2.45697e-05	2.9671e-05	5.35756e-05	3.98651e-05	1.78602e-05	1.76637e-05	7.78236e-05	3.14726e-05	3.88541e-05	1.48746e-05	3.2842e-05	2.0332e-05	2.9551e-05	0	1.72387e-05	3.68556e-05	3.04701e-05	3.04618e-05	2.60962e-05	2.00358e-05	5.83576e-05	2.21724e-05	0.603174
PWY-5690: TCA cycle II (plants and fungi)	0	0	0	7.95713e-06	1.18194e-06	0	3.84822e-06	1.89697e-06	0	0	4.55246e-06	0	8.81443e-06	7.00051e-06	1.27394e-05	0	8.258e-06	4.29235e-05	3.53266e-05	2.79409e-05	1.01498e-05	2.85195e-05	5.565e-05	6.78487e-06	0.000333268
GLYCOCAT-PWY: glycogen degradation I	0	0	2.68938e-06	2.3766e-06	2.02716e-06	3.63817e-06	1.89929e-06	0	3.24646e-06	1.16225e-06	2.24522e-06	0	3.86207e-06	4.5613e-06	4.02168e-06	0	2.62832e-06	4.70666e-06	2.23705e-06	3.50215e-06	2.14965e-06	3.14735e-06	6.34979e-06	0	0.0388882
PWY-7210: pyrimidine deoxyribonucleotides biosynthesis from CTP	5.31784e-05	1.42468e-05	6.6696e-05	2.46853e-05	4.26264e-05	0.00014723	1.91535e-05	4.39486e-05	0.000154681	2.04969e-05	4.41783e-05	2.51014e-05	3.06505e-05	2.39576e-05	2.85935e-05	0	1.51597e-05	3.31155e-05	2.96925e-05	2.40902e-05	3.30039e-05	2.97603e-05	4.07264e-05	2.70681e-05	0.159973
PWY-7211: superpathway of pyrimidine deoxyribonucleotides de novo biosynthesis	1.76983e-05	0	1.35641e-05	1.36717e-05	1.47918e-05	3.92035e-05	6.68256e-06	0	4.54723e-05	0	1.4757e-05	6.07313e-06	1.63464e-05	1.78853e-05	1.91427e-05	0	1.53111e-05	2.51866e-05	1.60641e-05	1.53227e-05	8.75904e-06	1.29245e-05	3.21783e-05	1.90936e-05	0.147765
UDPNACETYLGALSYN-PWY: UDP-N-acetyl-D-glucosamine biosynthesis II	0	0	0	3.03055e-06	3.00044e-06	3.17191e-06	2.19114e-06	0	5.43738e-06	0	2.32215e-06	0	9.22129e-06	7.06757e-06	8.28979e-06	4.31697e-06	8.26357e-06	1.36305e-05	6.51492e-06	5.61093e-06	1.31496e-06	1.0015e-05	1.42748e-05	8.42634e-06	0.00017503
PWY-801: homocysteine and cysteine interconversion	0	0	3.20851e-06	2.86746e-06	4.48495e-06	2.00495e-06	1.94091e-06	1.50833e-06	1.1199e-06	0	1.37966e-06	0	5.32095e-06	4.17733e-06	4.73133e-06	0	7.50438e-06	7.54853e-06	3.89793e-06	4.88971e-06	2.31219e-06	4.81782e-06	8.01629e-06	0	0.00682341
PWY-6353: purine nucleotides degradation II (aerobic)	0	0	0	7.44626e-06	5.91344e-06	4.83394e-06	0	0	0	0	0	0	1.32876e-05	9.24668e-06	9.58419e-06	0	5.88122e-06	1.61245e-05	1.57679e-05	1.29839e-05	5.83667e-06	6.99903e-06	3.12218e-05	0	0.00176812
PWY-7268: cytosolic NADPH production (yeast)	1.10719e-06	0	0	0	2.38291e-06	0	4.8532e-06	3.75189e-06	0	0	5.38238e-06	0	6.71451e-06	0	8.49693e-06	0	7.65687e-06	1.65954e-05	3.56514e-06	8.60257e-06	5.76334e-06	3.94965e-06	1.22192e-05	6.0793e-06	0.00333024
GLYCOLYSIS-TCA-GLYOX-BYPASS: superpathway of glycolysis, pyruvate dehydrogenase, TCA, and glyoxylate bypass	0	0	0	1.03734e-05	0	0	6.50444e-06	0	0	0	0	0	1.9426e-05	1.50008e-05	2.06312e-05	0	1.55088e-05	3.00875e-05	1.67785e-05	1.28552e-05	1.3334e-05	1.93586e-05	3.6873e-05	1.15813e-05	8.97175e-05
TCA: TCA cycle I (prokaryotic)	0	0	0	6.25599e-06	0	0	4.9983e-06	0	0	0	3.81546e-06	0	1.25669e-05	1.1278e-05	1.82072e-05	0	1.32132e-05	2.51984e-05	1.19214e-05	1.29053e-05	9.18281e-06	1.48591e-05	3.04012e-05	1.05958e-05	0.000125479
PWY-7942: 5-oxo-L-proline metabolism	0	0	0	7.86303e-06	0	0	2.74024e-06	0	0	1.65284e-06	2.32588e-06	0	6.75104e-06	0	5.02063e-06	0	3.56133e-06	1.23707e-05	3.22634e-06	6.7554e-06	1.74475e-06	7.88583e-06	1.40951e-05	0	0.01648
PWY66-398: TCA cycle III (animals)	0	0	0	7.17978e-06	0	0	2.44633e-06	0	0	0	4.42734e-06	0	8.28678e-06	4.96837e-06	1.01406e-05	0	6.73601e-06	2.35615e-05	1.16897e-05	1.21801e-05	6.83925e-06	1.52929e-05	3.09076e-05	6.78487e-06	0.000323807
GALACT-GLUCUROCAT-PWY: superpathway of hexuronide and hexuronate degradation	0	0	0	4.35013e-06	0	2.68522e-06	1.50309e-06	0	4.72033e-06	0	0	0	0	0	0	0	0	0	0	0	0	0	0	0	0.0366874
PWY-7238: sucrose biosynthesis II	0	0	1.83763e-06	1.61233e-06	1.36693e-06	2.45205e-06	1.27915e-06	0	2.18806e-06	7.80884e-07	1.51558e-06	0	2.7436e-06	3.45081e-06	2.8338e-06	0	1.84444e-06	3.31616e-06	1.54299e-06	2.49876e-06	1.48797e-06	2.19171e-06	4.43331e-06	0	0.0250328
HISDEG-PWY: L-histidine degradation I	0	0	0	0	0	2.84586e-06	7.77389e-07	9.02803e-07	7.43462e-06	0	0	9.09298e-07	2.54141e-06	0	5.5931e-06	3.72501e-06	4.54528e-06	7.51067e-06	6.70733e-06	3.31278e-06	1.88129e-06	2.25659e-06	5.2082e-06	0	0.0117232
PWY-7245: superpathway of NAD/NADP - NADH/NADPH interconversion (yeast)	0	0	0	0	2.42549e-06	0	4.06757e-06	1.98422e-06	0	0	4.11876e-06	0	6.85732e-06	0	9.12175e-06	0	8.43108e-06	1.68215e-05	3.75079e-06	9.2104e-06	5.15244e-06	4.63179e-06	1.32312e-05	0	0.00573821
PWY-6595: superpathway of guanosine nucleotides degradation (plants)	0	0	0	4.81767e-06	3.75503e-06	2.68234e-06	0	0	0	0	0	0	1.18135e-05	8.441e-06	7.02138e-06	0	6.87447e-06	1.38709e-05	1.34939e-05	1.14488e-05	6.34896e-06	7.27332e-06	2.81415e-05	0	0.000603125
PWY-7254: TCA cycle VII (acetate-producers)	0	0	0	0	0	0	0	0	0	0	0	0	0	0	0	0	0	2.16575e-06	0	0	0	0	0	0	0.359317
PWY-7255: ergothioneine biosynthesis I (bacteria)	0	0	0	0	0	3.69913e-06	0	0	7.25177e-06	0	0	0	1.79857e-06	0	0	0	3.13926e-06	5.09147e-06	2.49206e-06	0	0	4.07331e-06	1.38413e-06	0	0.179768
PWY-7196: superpathway of pyrimidine ribonucleosides salvage	0	0	0	5.72318e-06	0	0	2.04275e-06	0	0	0	3.345e-06	0	5.46504e-06	1.01692e-05	8.22484e-06	0	8.5505e-06	1.17389e-05	0	5.23619e-06	5.05027e-06	7.49274e-06	1.25665e-05	6.63145e-06	0.00116191
PWY-6992: 1,5-anhydrofructose degradation	0	0	0	5.66902e-06	0	2.44076e-06	0	0	2.60269e-06	0	0	0	9.13344e-06	7.35625e-06	7.43706e-06	3.97152e-06	2.76686e-06	6.69309e-06	4.11409e-06	5.40396e-06	5.1665e-06	6.41825e-06	1.52287e-05	3.15479e-06	0.000102612
PWY-7277: sphingolipid biosynthesis (mammals)	0	0	0	0	0	0	0	0	0	0	0	0	0	0	0	0	0	6.03156e-07	0	0	0	0	0	0	0.359317
HEMESYN2-PWY: heme b biosynthesis II (oxygen-independent)	0	0	0	3.52579e-06	0	8.7342e-07	1.29957e-06	7.7251e-07	2.62134e-06	0	1.21803e-06	0	1.14588e-05	7.71021e-06	1.0389e-05	8.83477e-06	1.19022e-05	1.44818e-05	1.65769e-05	1.31043e-05	1.38426e-05	1.17366e-05	1.98662e-05	9.78052e-06	3.18489e-05
PWY-7282: 4-amino-2-methyl-5-diphosphomethylpyrimidine biosynthesis II	0	4.06407e-06	1.08368e-05	1.30173e-05	3.24472e-06	8.01248e-05	1.92759e-05	0	8.55329e-05	7.34398e-06	2.32883e-05	8.64905e-06	2.33367e-05	1.5995e-05	1.71482e-05	7.5702e-06	2.32612e-05	3.03104e-05	2.41562e-05	2.25667e-05	2.00479e-05	2.17149e-05	3.98965e-05	1.17735e-05	0.0686626
PWY-7094: fatty acid salvage	0	0	0	0	0	2.35317e-06	1.8042e-06	0	2.36186e-06	0	2.99138e-06	0	0	0	0	0	0	0	0	0	0	0	0	0	0.0366874
PWY-7858: (5Z)-dodecenoate biosynthesis II	0	0	0	2.62068e-06	0	0	2.33254e-06	1.59704e-06	0	0	2.91278e-06	0	2.36882e-06	5.24123e-06	7.4222e-06	0	4.40618e-06	7.56907e-06	2.54989e-06	5.21303e-06	0	4.55421e-06	1.12235e-05	3.83392e-06	0.00202793
PWY-7323: superpathway of GDP-mannose-derived O-antigen building blocks biosynthesis	0	0	0	0	0	2.28052e-06	1.54519e-06	0	1.17723e-06	0	1.94688e-06	0	2.23367e-06	0	1.89517e-06	0	0	2.84425e-06	0	1.95304e-06	1.33676e-06	1.32327e-06	5.68532e-06	0	0.186218
PWY66-367: ketogenesis	0	0	0	4.98354e-06	0	0	0	0	0	0	4.23925e-06	0	7.90253e-06	4.13147e-06	7.79105e-06	0	0	7.01464e-06	4.27136e-06	8.05391e-06	6.99774e-06	5.42293e-06	1.58262e-05	0	0.00279777
TCA-GLYOX-BYPASS: superpathway of glyoxylate bypass and TCA	0	0	0	5.24721e-06	0	0	3.7744e-06	0	0	0	0	0	1.24679e-05	9.7645e-06	1.55839e-05	0	1.03749e-05	2.02854e-05	1.00967e-05	7.63732e-06	7.63097e-06	1.29237e-05	2.40746e-05	7.20472e-06	9.00684e-05
PWY-5067: glycogen biosynthesis II (from UDP-D-Glucose)	0	0	0	4.81614e-06	1.01555e-06	0	9.12822e-07	0	0	0	1.92581e-06	0	3.78393e-06	3.7037e-06	3.86086e-06	0	5.07118e-06	7.17149e-06	2.48746e-06	3.6631e-06	1.4596e-06	2.1103e-06	1.11985e-05	0	0.00442148
PWY-7340: 9-cis, 11-trans-octadecadienoyl-CoA degradation (isomerase-dependent, yeast)	0	0	0	0	0	0	0	0	0	0	0	0	0	0	1.91509e-06	0	0	2.75999e-06	0	0	0	0	3.07011e-06	0	0.0788056
SALVADEHYPOX-PWY: adenosine nucleotides degradation II	0	0	0	3.55328e-06	2.81294e-06	2.2196e-06	0	0	0	0	0	0	1.16491e-05	9.85161e-06	6.71513e-06	7.94546e-06	1.49074e-05	1.48814e-05	1.8777e-05	1.13671e-05	1.8155e-05	1.0919e-05	2.56618e-05	1.07121e-05	2.22406e-05
PWY-7356: thiamine diphosphate salvage IV (yeast)	2.36779e-05	1.50613e-05	2.40805e-05	3.43846e-05	4.41871e-05	0.00010362	2.70882e-05	2.69658e-05	0.000151814	1.16276e-05	3.99971e-05	1.19746e-05	3.11923e-05	2.36191e-05	2.77013e-05	1.45141e-05	2.19047e-05	4.28246e-05	3.5396e-05	3.52809e-05	3.27233e-05	3.30245e-05	6.05758e-05	2.15365e-05	0.932301
PWY-5920: superpathway of heme b biosynthesis from glycine	0	0	0	2.99851e-06	0	0	2.83008e-06	0	0	0	2.07046e-06	0	7.52323e-06	6.78051e-06	1.26579e-05	0	4.96793e-06	1.15685e-05	2.6853e-06	8.13457e-06	5.71037e-06	8.32954e-06	1.62258e-05	0	0.000937028
PWY-7371: 1,4-dihydroxy-6-naphthoate biosynthesis II	0	0	0	0	0	1.32541e-06	0	0	2.74069e-06	0	0	0	0	0	1.46395e-06	0	0	2.55841e-06	1.26023e-06	0	0	0	3.89482e-06	0	0.382775
PWY-7373: superpathway of demethylmenaquinol-6 biosynthesis II	0	0	0	0	0	1.26486e-06	0	0	2.78133e-06	0	0	0	0	0	1.5214e-06	0	0	2.13399e-06	8.45657e-07	0	0	0	3.82336e-06	0	0.382775
PWY-7374: 1,4-dihydroxy-6-naphthoate biosynthesis I	0	0	0	0	0	1.24706e-06	0	0	2.48939e-06	0	0	0	0	0	0	0	0	2.11086e-06	1.13024e-06	0	0	0	1.87087e-06	0	0.714487
PWY-6588: pyruvate fermentation to acetone	0	0	0	4.31973e-06	1.61228e-06	1.71052e-06	0	0	0	0	0	0	7.63902e-06	4.89745e-06	8.24374e-06	2.96541e-06	5.99299e-06	4.99496e-06	9.12765e-06	6.42328e-06	5.80806e-06	4.46539e-06	1.38192e-05	0	0.000159852
PWY-7385: 1,3-propanediol biosynthesis (engineered)	0	0	0	7.77246e-06	7.18223e-06	9.97101e-06	1.64469e-05	7.26146e-06	1.18557e-05	6.99325e-06	1.1893e-05	0	6.89193e-06	9.35199e-06	9.29227e-06	0	9.92675e-06	1.20603e-05	4.76142e-06	9.7778e-06	7.84827e-06	8.6053e-06	1.79939e-05	0	0.541187
PWY-7388: octanoyl-[acyl-carrier protein] biosynthesis (mitochondria, yeast)	9.79907e-06	0	4.29275e-06	0	1.04133e-05	1.06346e-05	3.39491e-06	5.07184e-06	8.18736e-05	1.93396e-06	2.59822e-06	4.60932e-05	4.30942e-06	2.99017e-06	1.22921e-06	0	0	6.49434e-06	4.84278e-06	4.28204e-06	2.44131e-06	0	2.16484e-05	4.43139e-06	0.258156
PWY-6607: guanosine nucleotides degradation I	0	0	0	3.27895e-06	2.55615e-06	1.79604e-06	0	0	0	0	0	0	1.03289e-05	7.76292e-06	5.98745e-06	0	6.09662e-06	1.30737e-05	1.183e-05	9.98622e-06	4.89052e-06	5.70115e-06	2.57368e-05	0	0.000603125
PWY-5873: ubiquinol-7 biosynthesis (late decarboxylation)	0	0	0	2.48967e-06	0	8.95064e-07	2.66914e-06	0	0	0	1.5697e-06	0	4.27339e-06	4.9198e-06	4.82833e-06	0	7.06893e-06	7.74158e-06	4.1124e-06	6.93892e-06	1.31859e-06	3.00867e-06	1.03612e-05	0	0.001655
PWY0-41: allantoin degradation IV (anaerobic)	0	0	0	1.87894e-06	0	0	0	1.64302e-06	1.61823e-06	0	1.06655e-06	1.35743e-06	8.14729e-06	6.96477e-06	6.54616e-06	2.54361e-06	6.03971e-06	1.20732e-05	1.41418e-05	1.00714e-05	9.44349e-06	1.24925e-05	1.53273e-05	4.07165e-06	2.92478e-05
PWY-7411: phosphatidate biosynthesis (yeast)	0	0	0	3.20351e-06	0	0	1.54702e-06	0	0	0	2.54742e-06	0	4.03381e-06	4.51397e-06	5.63758e-06	0	5.48932e-06	7.06788e-06	2.18943e-06	3.83579e-06	2.84189e-06	2.86724e-06	8.48119e-06	0	0.00143579
PWY-8131: 5'-deoxyadenosine degradation II	0	0	0	3.16737e-06	8.46705e-07	1.90722e-06	1.24983e-06	0	0	0	0	0	1.01408e-05	9.57969e-06	9.14071e-06	0	6.85962e-06	1.42157e-05	1.65127e-05	1.23648e-05	9.87349e-06	1.50372e-05	1.9629e-05	7.5684e-06	0.000166066
PWY66-391: fatty acid &beta;-oxidation VI (mammalian peroxisome)	0	0	0	2.38787e-06	0	0	2.19191e-06	0	0	0	2.17284e-06	0	3.23774e-06	4.2897e-06	8.43729e-06	0	5.70751e-06	8.38093e-06	2.59491e-06	4.68037e-06	2.83708e-06	2.78035e-06	1.08578e-05	6.51785e-06	0.000125479
URSIN-PWY: ureide biosynthesis	0	0	0	3.4998e-06	0	3.01895e-06	0	0	0	0	0	0	1.27714e-05	8.14265e-06	7.8789e-06	0	4.91725e-06	1.55754e-05	1.2645e-05	1.24079e-05	5.05096e-06	6.26788e-06	2.89444e-05	0	0.000388677
PWY-6981: chitin biosynthesis	0	0	0	2.639e-06	0	0	1.99584e-06	0	0	0	1.8756e-06	0	4.96709e-06	5.13257e-06	5.25499e-06	0	6.10008e-06	8.80639e-06	2.63247e-06	4.26339e-06	0	5.29975e-06	8.67556e-06	0	0.00306124
PWY-6842: glutathione-mediated detoxification II	0	0	0	2.47295e-06	1.11174e-06	0	1.51452e-06	0	0	0	1.14994e-06	0	3.89071e-06	4.67705e-06	5.93089e-06	0	3.30897e-06	7.06747e-06	0	4.465e-06	0	2.73905e-06	8.096e-06	4.1608e-06	0.00392907
PWY-6891: thiazole component of thiamine diphosphate biosynthesis II	0	0	0	6.20787e-06	0	0	0	0	0	0	0	0	9.35101e-06	1.08245e-05	1.27489e-05	1.17985e-05	8.17577e-06	2.05749e-05	2.26401e-05	1.67948e-05	1.50832e-05	1.39512e-05	1.9615e-05	0	6.06178e-05
PWY-8055: palmitoyl ethanolamide biosynthesis	0	0	0	4.37014e-06	0	0	1.66311e-06	0	0	0	0	0	3.88501e-06	4.1647e-06	5.56324e-06	0	5.89128e-06	8.06551e-06	1.26746e-06	3.99329e-06	0	3.27331e-06	8.97121e-06	0	0.00510489
PWY-5972: stearate biosynthesis I (animals)	0	0	0	8.99108e-07	1.45116e-06	6.35857e-07	1.39283e-06	0	0	0	1.32766e-06	0	2.98517e-06	3.0396e-06	5.28527e-06	0	3.21436e-06	7.20382e-06	1.3993e-06	3.37622e-06	2.87523e-06	3.56274e-06	6.143e-06	0	0.00151029
PWY-6305: superpathway of putrescine biosynthesis	0	0	0	1.25475e-06	0	9.07691e-07	6.25415e-07	0	1.40754e-06	0	1.42559e-06	0	0	3.21703e-06	3.77027e-06	0	2.95782e-06	5.8051e-06	0	3.49601e-06	1.5539e-06	2.88247e-06	5.58813e-06	0	0.0228051
PWY-5676: acetyl-CoA fermentation to butanoate II	0	0	0	0	0	2.90859e-06	0	0	2.55228e-06	0	0	0	1.05865e-05	5.73241e-06	1.00225e-05	0	9.45747e-06	1.66827e-05	1.65332e-05	1.21418e-05	7.07711e-06	1.04549e-05	2.03052e-05	8.37365e-06	9.00684e-05
PWY-6352: 3-phosphoinositide biosynthesis	0	0	0	2.33868e-06	0	0	1.12289e-06	0	0	0	1.57178e-06	0	0	2.73469e-06	4.96505e-06	0	0	4.8461e-06	1.76064e-06	3.54674e-06	0	1.84692e-06	4.3317e-06	0	0.0391326
HEME-BIOSYNTHESIS-II-1: heme b biosynthesis V (aerobic)	0	0	0	1.66044e-06	0	0	1.15983e-06	0	0	0	2.09521e-06	0	4.38769e-06	4.03424e-06	8.5488e-06	0	0	6.61333e-06	0	2.54985e-06	2.26644e-06	4.92249e-06	7.7797e-06	0	0.00901322
PWY-181: photorespiration	0	0	0	0	0	0	0	0	4.83321e-06	0	0	0	2.79844e-06	0	8.32069e-06	0	3.26294e-06	3.30492e-06	5.23998e-06	0	0	0	6.328e-06	0	0.0339762
PWY-7723: bacterial bioluminescence	0	0	0	0	0	6.30521e-07	0	0	0	0	0	0	0	0	0	0	0	0	0	0	0	0	0	0	0.359317
PWY-5005: biotin biosynthesis II	0	0	0	3.15485e-06	0	0	0	0	1.48938e-06	0	0	0	1.46587e-05	9.40974e-06	1.18481e-05	0	7.39325e-06	1.55587e-05	2.01065e-05	1.19829e-05	1.30082e-05	1.74418e-05	2.26038e-05	0	0.000388677
PWY490-3: nitrate reduction VI (assimilatory)	0	0	0	3.46834e-06	0	9.21473e-07	0	0	0	0	0	0	4.40438e-06	4.79051e-06	1.00759e-05	0	4.71897e-06	1.21129e-05	3.44219e-06	7.7071e-06	4.72107e-06	5.99396e-06	1.50805e-05	4.32284e-06	0.000115204
PWY-6922: L-N&delta;-acetylornithine biosynthesis	0	0	0	2.00966e-06	0	1.45935e-06	4.42822e-07	0	0	0	0	0	4.1525e-06	3.6781e-06	7.13671e-06	0	3.93463e-06	7.30267e-06	2.04526e-06	2.7395e-06	0	5.25984e-06	1.53027e-05	3.96957e-06	0.000603125
PWY-7761: NAD salvage pathway II (PNC IV cycle)	0	0	0	1.97817e-06	1.63709e-06	3.62416e-05	8.52327e-06	1.50519e-06	4.84771e-05	0	4.78098e-06	0	4.42395e-06	0	1.01299e-05	0	3.38646e-06	5.50867e-06	1.7139e-06	9.50946e-06	1.0724e-05	3.22153e-06	1.54238e-05	4.79163e-06	0.208864
PWY-5129: sphingolipid biosynthesis (plants)	0	0	0	2.54707e-06	0	0	1.36317e-06	0	0	0	0	0	3.42478e-06	4.10459e-06	5.51041e-06	0	5.0586e-06	9.4033e-06	0	4.18016e-06	1.29629e-06	3.44023e-06	8.3198e-06	0	0.0022728
PWY-5419: catechol degradation to 2-hydroxypentadienoate II	0	0	0	1.8259e-06	0	0	6.48014e-07	0	1.24833e-06	0	0	0	6.68485e-06	6.07046e-06	8.29979e-06	5.11627e-06	5.70651e-06	1.33923e-05	1.24457e-05	1.00613e-05	1.0696e-05	1.18519e-05	1.54884e-05	1.17078e-05	2.23372e-05
PWY-7800: Ac/N-end rule pathway	0	0	0	1.83107e-06	0	0	0	0	0	0	1.07371e-06	0	0	0	1.59686e-06	0	0	5.57429e-06	0	1.9816e-06	0	0	4.52961e-06	0	0.271123
PWY66-388: ceramide degradation by &alpha;-oxidation	0	0	0	1.06773e-06	0	0	9.23148e-07	0	0	0	1.61497e-06	0	3.02011e-06	7.46789e-06	1.68843e-06	0	3.14711e-06	8.94769e-06	0	2.10217e-06	1.16759e-06	0	4.10828e-06	0	0.0108149
P562-PWY: myo-inositol degradation I	0	0	0	3.47298e-06	0	0	0	0	0	0	0	0	8.62313e-06	6.80471e-06	8.7306e-06	0	6.83017e-06	1.24101e-05	1.4908e-05	9.79555e-06	8.89406e-06	1.09304e-05	1.66755e-05	4.94307e-06	6.06178e-05
PWY-7409: phospholipid remodeling (phosphatidylethanolamine, yeast)	0	0	0	1.44797e-06	9.30098e-07	0	1.06188e-06	0	0	0	0	0	3.31943e-06	3.19208e-06	4.43732e-06	0	3.73232e-06	6.95952e-06	1.80238e-06	4.40152e-06	8.42781e-07	3.22276e-06	7.35387e-06	0	0.00116191
PWY-5079: L-phenylalanine degradation III	0	0	0	2.05012e-06	0	0	1.2439e-06	0	0	0	0	0	3.00162e-06	5.43466e-06	6.3721e-06	0	3.42739e-06	7.76169e-06	1.49109e-06	4.01272e-06	0	2.68342e-06	7.83337e-06	0	0.00183955
PWY-7948: 4-oxopentanoate degradation	0	0	0	0	0	0	0	0	0	0	0	0	2.35944e-06	0	0	0	0	0	0	0	0	0	0	0	0.359317
PWY3O-19: ubiquinol-6 biosynthesis (late decarboxylation)	0	0	0	2.17636e-06	0	0	9.86274e-07	0	0	0	0	0	2.90305e-06	3.04252e-06	4.09759e-06	0	3.82946e-06	5.75409e-06	1.4618e-06	4.39682e-06	1.22835e-06	2.07989e-06	6.22096e-06	0	0.000772233
PWY-6309: L-tryptophan degradation XI (mammalian, via kynurenine)	0	0	0	2.05752e-06	0	3.36986e-07	5.25575e-07	0	0	0	0	0	1.18169e-06	2.30426e-06	4.7892e-06	0	2.56436e-06	4.30196e-06	1.87028e-06	2.59435e-06	8.83781e-07	1.04137e-06	4.80934e-06	0	0.00143579
PWY-7992: superpathway of menaquinol-8 biosynthesis III	0	0	0	0	0	0	0	0	0	0	0	0	0	0	2.69016e-06	0	0	0	0	0	0	0	0	0	0.359317
AEROBACTINSYN-PWY: aerobactin biosynthesis	0	0	0	2.03531e-06	0	8.63232e-07	0	0	0	0	0	0	7.61866e-06	7.33088e-06	8.99794e-06	3.34455e-06	5.95968e-06	1.22448e-05	1.33149e-05	7.9571e-06	9.49066e-06	1.02064e-05	1.56205e-05	9.69917e-06	1.83067e-05
PWY-7337: 10-cis-heptadecenoyl-CoA degradation (yeast)	0	0	0	8.38961e-07	0	0	9.73433e-07	0	0	0	1.07543e-06	0	1.28248e-06	2.1252e-06	4.11266e-06	0	2.55321e-06	4.21018e-06	1.14185e-06	1.92982e-06	0	1.97469e-06	4.63832e-06	0	0.00250101
PWY-7338: 10-trans-heptadecenoyl-CoA degradation (reductase-dependent, yeast)	0	0	0	8.38961e-07	0	0	9.73433e-07	0	0	0	1.07543e-06	0	1.28248e-06	2.1252e-06	4.11266e-06	0	2.55321e-06	4.21018e-06	1.14185e-06	1.92982e-06	0	1.97469e-06	4.63832e-06	0	0.00250101
PWY-5420: catechol degradation II (meta-cleavage pathway)	0	0	0	0	0	0	7.41149e-07	0	2.07246e-06	0	0	0	4.63938e-06	0	3.00072e-06	0	0	8.6722e-06	4.62866e-06	5.89315e-06	0	0	9.94278e-06	8.87676e-06	0.0154005
PWY-7039: phosphatidate metabolism, as a signaling molecule	0	0	0	1.51275e-06	0	0	1.28962e-06	0	0	0	0	0	2.24806e-06	3.04406e-06	3.74019e-06	0	4.82251e-06	6.60504e-06	1.11342e-06	3.58397e-06	1.45865e-06	2.11823e-06	9.95166e-06	0	0.000772233
PWY-6920: 6-gingerol analog biosynthesis (engineered)	0	0	0	7.76567e-07	0	0	9.33556e-07	0	0	0	1.02228e-06	0	1.23197e-06	2.15467e-06	4.13582e-06	0	2.52616e-06	4.32855e-06	1.15922e-06	1.87982e-06	0	2.32321e-06	4.49827e-06	0	0.00250101
PWY3DJ-12: ceramide de novo biosynthesis	0	0	0	1.41564e-06	0	0	1.28351e-06	0	0	0	0	0	2.96102e-06	0	4.34792e-06	0	4.78799e-06	5.71044e-06	0	3.96982e-06	1.18024e-06	0	6.54473e-06	0	0.0220176
PWY-5692: allantoin degradation to glyoxylate II	0	0	0	1.36365e-06	0	0	0	0	1.31123e-06	0	0	0	2.17016e-06	0	5.05468e-06	0	3.05024e-06	4.15975e-06	1.85698e-06	5.19937e-06	9.73932e-07	4.87076e-06	9.64563e-06	2.15054e-06	0.00061648
URDEGR-PWY: superpathway of allantoin degradation in plants	0	0	0	1.36365e-06	0	0	0	0	1.31123e-06	0	0	0	2.17016e-06	0	5.05468e-06	0	3.05024e-06	4.15975e-06	1.85698e-06	5.19937e-06	9.73932e-07	4.87076e-06	9.64563e-06	2.15054e-06	0.00061648
P42-PWY: incomplete reductive TCA cycle	0	0	0	0	0	0	2.66746e-06	0	0	0	0	0	1.1275e-05	0	1.49997e-05	0	9.67959e-06	8.52156e-06	1.44053e-05	7.75265e-06	6.21561e-06	3.69927e-06	8.59626e-06	0	0.000802201
PWY-8182: valproate &beta;-oxidation	0	0	0	0	0	0	0	0	0	0	0	0	4.22781e-06	0	0	0	0	0	0	0	0	0	0	0	0.359317
PWY-5514: UDP-N-acetyl-D-galactosamine biosynthesis II	0	0	0	0	0	1.27077e-06	0	0	0	0	1.38169e-06	0	3.19702e-06	5.04912e-06	2.88643e-06	0	5.18549e-06	6.78053e-06	2.25586e-06	3.25624e-06	0	5.09832e-06	5.26562e-06	0	0.00148339
PWY-7420: monoacylglycerol metabolism (yeast)	0	0	0	1.07584e-06	0	0	8.59909e-07	0	0	0	5.66021e-07	0	1.43004e-06	0	3.73107e-06	0	2.84685e-06	4.44767e-06	2.32854e-06	2.93569e-06	0	1.63143e-06	4.04491e-06	4.64703e-06	0.00250101
PWY-7283: wybutosine biosynthesis	0	0	0	1.56388e-06	0	0	8.14575e-07	0	0	0	0	0	1.88534e-06	3.7457e-06	2.40794e-06	0	4.53312e-06	4.71374e-06	1.33541e-06	1.90505e-06	1.1808e-06	2.21293e-06	4.60913e-06	0	0.00061648
PWY-7286: 7-(3-amino-3-carboxypropyl)-wyosine biosynthesis	0	0	0	1.60973e-06	0	0	7.41815e-07	0	0	0	0	0	1.6054e-06	4.30048e-06	2.33576e-06	0	4.96242e-06	4.57454e-06	1.47991e-06	1.79778e-06	1.16253e-06	2.01063e-06	4.48023e-06	0	0.000688163
PWY-6351: D-myo-inositol (1,4,5)-trisphosphate biosynthesis	0	0	0	1.29435e-06	0	0	8.91117e-07	0	0	0	0	0	0	2.1208e-06	2.70819e-06	0	0	4.89336e-06	0	3.33708e-06	0	1.71941e-06	5.11341e-06	0	0.0424175
PWY3O-4108: L-tyrosine degradation III	0	0	0	1.39492e-06	0	0	7.87904e-07	0	0	0	0	0	2.27289e-06	4.07696e-06	4.51339e-06	0	2.90064e-06	4.8184e-06	1.2235e-06	2.325e-06	0	1.91304e-06	5.76218e-06	0	0.00183955
PWY0-1241: ADP-L-glycero-&beta;-D-manno-heptose biosynthesis	0	0	0	0	0	0	0	0	0	0	0	0	0	0	0	0	0	5.55334e-07	0	0	0	0	0	0	0.359317
PWY-6596: adenosine nucleotides degradation I	0	0	0	2.15983e-06	0	0	0	0	0	0	0	0	4.6485e-06	4.12809e-06	2.6007e-06	0	3.59289e-06	5.04812e-06	0	2.69429e-06	0	3.46847e-06	7.56886e-06	0	0.00252583
PWY-7204: pyridoxal 5'-phosphate salvage II (plants)	0	0	0	0	0	0	0	0	0	0	2.06036e-06	0	2.46923e-06	2.42279e-06	2.54951e-06	0	0	3.35218e-06	5.05092e-06	0	0	0	2.77499e-06	0	0.0194921
PWY-5080: very long chain fatty acid biosynthesis I	0	0	0	1.18281e-06	0	0	7.76223e-07	0	0	0	0	0	1.57231e-06	4.15501e-06	3.47717e-06	0	3.17564e-06	3.90746e-06	7.38714e-07	2.62957e-06	1.58091e-06	1.66707e-06	5.31085e-06	0	0.00061648
PWY-7230: ubiquinol-6 biosynthesis from 4-aminobenzoate (yeast)	0	0	0	1.81375e-06	0	0	0	0	0	0	0	0	2.40117e-06	2.80223e-06	3.88197e-06	0	3.42209e-06	5.29755e-06	1.35847e-06	2.89022e-06	1.26883e-06	2.17233e-06	5.70441e-06	0	0.00037728
PWY-7235: superpathway of ubiquinol-6 biosynthesis (late decarboxylation)	0	0	0	1.66488e-06	0	0	0	0	0	0	0	0	2.24784e-06	2.74324e-06	2.96663e-06	0	3.26223e-06	5.0071e-06	1.21208e-06	2.6299e-06	0	2.23906e-06	4.72808e-06	0	0.00101055
PWY0-1337: oleate &beta;-oxidation	0	0	0	0	0	0	0	0	0	0	0	0	0	0	0	0	0	0	0	0	0	0	1.62865e-06	0	0.359317
PWY0-1415: superpathway of heme b biosynthesis from uroporphyrinogen-III	0	0	0	0	0	0	0	0	0	0	0	0	0	0	2.60939e-06	0	0	7.87032e-07	0	0	1.52605e-06	0	0	0	0.0788056
PWY-6876: isopropanol biosynthesis (engineered)	0	0	0	0	0	0	1.60524e-06	0	0	0	0	0	5.60618e-06	0	5.86221e-06	0	0	3.55235e-06	3.03551e-06	3.77601e-06	3.17414e-06	1.83222e-06	4.6154e-06	0	0.00252583
PWY0-1479: tRNA processing	0	0	0	0	0	0	0	0	0	2.29673e-06	0	0	0	0	3.83642e-06	0	0	0	0	9.10191e-07	0	0	0	0	0.58067
LYSINE-AMINOAD-PWY: L-lysine biosynthesis IV	0	0	0	8.59342e-07	0	0	7.45048e-07	0	0	0	0	0	1.25948e-06	0	2.84579e-06	0	0	3.12333e-06	0	1.39826e-06	0	1.23249e-06	3.66927e-06	0	0.0424175
TRIGLSYN-PWY: diacylglycerol and triacylglycerol biosynthesis	0	0	0	0	0	0	1.4825e-06	0	0	0	0	0	3.0578e-06	3.98707e-06	4.52577e-06	0	5.11519e-06	8.47403e-06	1.54951e-06	4.56236e-06	0	4.13552e-06	7.87282e-06	0	0.000802201
PWY-6075: ergosterol biosynthesis I	0	0	0	1.00244e-06	0	0	4.56919e-07	0	0	0	0	0	1.81626e-06	1.79502e-06	1.83767e-06	0	0	2.59809e-06	0	1.24393e-06	1.00622e-06	1.28451e-06	4.00345e-06	0	0.00504564
PWY0-301: L-ascorbate degradation I (bacterial, anaerobic)	0	0	2.43092e-06	0	0	8.02426e-07	5.81262e-07	0	0	0	0	0	0	0	0	0	0	0	0	0	0	0	0	0	0.0788056
PWY-5505: L-glutamate and L-glutamine biosynthesis	0	0	0	0	0	1.25489e-06	0	0	0	0	0	0	2.57546e-06	0	0	0	0	4.86584e-06	2.57121e-06	2.63336e-06	0	0	5.74074e-06	0	0.0484642
PWY0-42: 2-methylcitrate cycle I	0	0	0	0	0	0	0	0	0	0	0	0	0	0	0	0	0	0	0	1.69782e-06	0	0	0	0	0.359317
PWY0-781: aspartate superpathway	0	0	0	0	0	1.06119e-05	2.05678e-06	0	1.8652e-05	0	0	0	0	6.58434e-06	0	0	0	6.95332e-06	6.30749e-06	3.70741e-06	0	8.58652e-06	1.39122e-05	0	0.303541
PWY0-845: superpathway of pyridoxal 5'-phosphate biosynthesis and salvage	0	0	0	0	0	0	1.35909e-06	0	2.74401e-06	0	0	0	0	0	2.95674e-06	0	0	0	0	0	0	0	0	0	0.651291
PWY-6590: superpathway of Clostridium acetobutylicum acidogenic fermentation	0	0	0	0	0	0	1.23563e-06	0	0	0	0	0	8.40835e-06	0	8.75376e-06	0	8.38723e-06	7.9364e-06	1.18065e-05	6.90078e-06	5.59338e-06	3.65931e-06	8.32703e-06	0	0.000802201
CENTFERM-PWY: pyruvate fermentation to butanoate	0	0	0	0	0	0	9.29712e-07	0	0	0	0	0	6.95614e-06	0	7.38142e-06	0	7.11998e-06	6.35511e-06	1.03346e-05	5.66836e-06	4.58881e-06	2.92014e-06	6.50341e-06	0	0.000802201
NADSYN-PWY: NAD de novo biosynthesis II (from tryptophan)	0	0	0	0	0	0	8.90175e-07	0	0	0	0	0	2.96045e-06	4.41628e-06	3.21046e-06	0	5.47671e-06	7.25697e-06	2.8165e-06	4.23077e-06	0	2.75963e-06	1.11716e-05	0	0.000802201
PWY-7919: protein N-glycosylation processing phase (plants and animals)	0	0	0	0	0	0	8.58569e-07	0	0	0	0	0	2.50282e-06	3.21043e-06	3.60094e-06	0	2.43977e-06	4.0937e-06	0	2.8343e-06	0	1.83765e-06	3.89466e-06	0	0.00252583
PWY-5651: L-tryptophan degradation to 2-amino-3-carboxymuconate semialdehyde	0	0	0	0	0	0	5.85337e-07	0	0	0	0	0	1.94305e-06	3.01743e-06	2.14025e-06	0	3.70886e-06	4.88389e-06	1.8395e-06	2.82453e-06	0	1.81704e-06	7.85183e-06	0	0.000802201
PWY3O-4107: NAD salvage pathway V (PNC V cycle)	0	0	0	2.10818e-06	1.67325e-06	4.11348e-05	9.46779e-06	1.52761e-06	6.23474e-05	0	4.93888e-06	0	5.4763e-06	1.04824e-05	8.89419e-06	0	7.49422e-06	1.49241e-05	2.86174e-06	7.98597e-06	8.34879e-06	1.18936e-05	1.40572e-05	0	0.136093
PWY-7546: diphthamide biosynthesis II (eukaryotes)	0	0	0	0	0	0	5.68449e-07	0	0	0	0	0	1.88128e-06	0	0	0	0	3.58703e-06	0	2.47356e-06	0	1.62698e-06	5.24412e-06	0	0.0484642
PWY-7480: 2,3-dihydroxybenzoate degradation	0	0	0	0	0	0	4.96829e-07	0	0	0	0	0	6.68485e-06	0	8.1548e-06	0	5.04234e-06	7.46726e-06	3.76521e-06	8.94853e-06	0	8.79813e-06	1.42887e-05	1.17078e-05	0.000802201
PWY4FS-5: superpathway of phosphatidylcholine biosynthesis	0	0	0	0	0	0	1.68439e-06	0	0	0	0	0	1.58732e-06	0	0	0	0	0	0	0	0	0	1.13851e-06	0	0.651291
BIOTIN-BIOSYNTHESIS-PWY: biotin biosynthesis I	0	0	0	0	0	0	0	0	0	0	0	0	0	0	6.78016e-06	0	3.75531e-06	7.99725e-06	1.12043e-05	6.55178e-06	4.79565e-06	0	5.86423e-06	0	0.00285559
ERGOSTEROL-SYN-PWY: superpathway of ergosterol biosynthesis I	0	0	0	0	0	0	0	0	0	0	0	0	2.51895e-06	0	3.6413e-06	0	0	4.90694e-06	0	2.19928e-06	0	0	6.23397e-06	0	0.0164732
MANNOSYL-CHITO-DOLICHOL-BIOSYNTHESIS: protein N-glycosylation initial phase (eukaryotic)	0	0	0	0	0	0	0	0	0	0	0	0	1.73574e-06	0	2.94525e-06	0	0	4.53803e-06	0	2.25175e-06	0	0	4.78928e-06	0	0.0164732
PWY-3502: superpathway of NAD biosynthesis in eukaryotes	0	0	0	0	0	0	0	0	0	0	0	0	1.96504e-06	4.75402e-06	3.42683e-06	0	0	5.17414e-06	0	3.21864e-06	0	2.79162e-06	6.75486e-06	0	0.00285559
PWY-5497: purine nucleobases degradation II (anaerobic)	0	0	0	0	0	0	0	0	0	0	0	0	5.20857e-06	0	5.19514e-06	0	5.24484e-06	5.50648e-06	0	5.09978e-06	1.83635e-06	2.62435e-06	6.27306e-06	0	0.00108433
PWY-6307: L-tryptophan degradation X (mammalian, via tryptamine)	0	0	0	0	0	0	0	0	0	0	0	0	0	0	3.31941e-06	0	4.4081e-06	0	2.52579e-06	0	0	0	1.93085e-06	0	0.0366874
PWY-6313: serotonin degradation	0	0	0	0	0	0	0	0	0	0	0	0	0	0	4.24092e-06	0	5.48121e-06	0	3.27028e-06	0	0	0	2.53083e-06	0	0.0366874
PWY-6519: 8-amino-7-oxononanoate biosynthesis I	0	0	0	0	0	0	0	0	0	0	0	0	0	0	6.25236e-06	0	3.38947e-06	7.17357e-06	1.02385e-05	5.92819e-06	4.28154e-06	0	5.14998e-06	0	0.00285559
PWY66-409: superpathway of purine nucleotide salvage	2.59505e-05	3.40771e-05	8.77662e-05	3.90995e-05	3.49874e-05	0.000217139	7.34869e-05	2.76217e-05	0.00027343	3.9557e-05	6.90098e-05	8.61433e-06	4.64894e-05	3.31483e-05	3.61705e-05	4.32012e-05	3.6096e-05	6.32198e-05	4.33049e-05	4.61e-05	4.849e-05	3.70293e-05	6.88964e-05	3.51498e-05	1
PWY-6598: sciadonate biosynthesis	0	0	0	0	0	0	0	0	0	0	0	0	8.29682e-07	0	1.29246e-06	0	0	2.5254e-06	0	1.89066e-06	0	0	4.99334e-06	0	0.0164732
PWY66-430: myristate biosynthesis (mitochondria)	1.00264e-05	0	4.58543e-06	0	1.07483e-05	1.14688e-05	3.66128e-06	5.42449e-06	8.15082e-05	2.09159e-06	2.81423e-06	4.24832e-05	4.28613e-06	2.99047e-06	1.31231e-06	0	0	6.43495e-06	4.81604e-06	4.37421e-06	2.44856e-06	0	1.96859e-05	4.08767e-06	0.212494
PYRIDNUCSAL-PWY: NAD salvage pathway I (PNC VI cycle)	0	0	0	2.75467e-06	2.28109e-06	4.89877e-05	1.1699e-05	2.09485e-06	6.4244e-05	0	6.62638e-06	0	3.91598e-06	0	9.23421e-06	0	3.91067e-06	6.6061e-06	1.86407e-06	8.13792e-06	8.72868e-06	4.05939e-06	1.39989e-05	0	0.596547
PWY-6829: tRNA methylation (yeast)	0	0	0	0	0	0	0	0	0	0	0	0	1.8803e-06	2.97362e-06	2.14088e-06	0	2.56067e-06	3.57304e-06	0	2.07867e-06	0	1.84312e-06	4.19551e-06	0	0.00108433
PYRIDOXSYN-PWY: pyridoxal 5'-phosphate biosynthesis I	0	0	0	0	0	0	6.30119e-07	0	1.21748e-06	0	0	0	0	0	1.48954e-06	0	0	0	0	0	0	0	0	0	0.651291
REDCITCYC: TCA cycle VI (Helicobacter)	0	0	0	0	0	0	0	0	0	0	0	0	0	0	0	0	0	2.24933e-06	0	0	0	0	1.4114e-06	0	0.166225
PWY-7035: (9Z)-tricosene biosynthesis	0	0	0	0	0	0	0	0	0	0	0	0	1.04381e-06	0	1.71004e-06	0	0	3.05431e-06	0	2.18909e-06	0	0	5.30106e-06	0	0.0164732
PWY-7036: very long chain fatty acid biosynthesis II	0	0	0	0	0	0	0	0	0	0	0	0	1.04381e-06	0	1.71004e-06	0	0	3.05431e-06	0	2.18909e-06	0	0	5.30106e-06	0	0.0164732
PWY-7053: docosahexaenoate biosynthesis I (lower eukaryotes)	0	0	0	0	0	0	0	0	0	0	0	0	7.96737e-07	0	1.27714e-06	0	0	2.43171e-06	0	1.7543e-06	0	0	4.61686e-06	0	0.0164732
PWY-7156: superpathway of ergosterol biosynthesis II	0	0	0	0	0	0	0	0	0	0	0	0	2.8198e-06	0	3.85878e-06	0	0	5.29606e-06	0	0	0	0	6.52147e-06	0	0.0366874
PWY-7431: aromatic biogenic amine degradation (bacteria)	0	0	0	0	0	0	0	0	0	0	0	0	0	0	3.71408e-06	0	5.16045e-06	0	2.90966e-06	0	0	0	2.43898e-06	0	0.0366874
PWY-7606: docosahexaenoate biosynthesis III (6-desaturase, mammals)	0	0	0	0	0	0	0	0	0	0	0	0	9.10257e-07	0	1.5923e-06	0	0	2.81894e-06	0	2.03585e-06	0	0	5.25943e-06	0	0.0164732
SPHINGOLIPID-SYN-PWY: sphingolipid biosynthesis (yeast)	0	0	0	7.55914e-07	0	0	6.23822e-07	0	0	0	0	0	0	0	1.50217e-06	0	2.20766e-06	4.18089e-06	0	0	0	0	2.76249e-06	0	0.239445
PWY-7619: juniperonate biosynthesis	0	0	0	0	0	0	0	0	0	0	0	0	8.29682e-07	0	1.29246e-06	0	0	2.5254e-06	0	1.89066e-06	0	0	4.99334e-06	0	0.0164732
PWY-7717: 3-hydroxy-4-methyl-anthranilate biosynthesis I	0	0	0	0	0	0	0	0	0	0	0	0	1.62119e-06	0	1.76508e-06	0	1.7041e-06	2.08971e-06	0	2.39831e-06	0	0	2.50598e-06	0	0.0070541
PWY-7724: icosapentaenoate biosynthesis III (8-desaturase, mammals)	0	0	0	0	0	0	0	0	0	0	0	0	9.89055e-07	0	1.53892e-06	0	0	2.99369e-06	0	2.23771e-06	0	0	5.87449e-06	0	0.0164732
PWY-7725: arachidonate biosynthesis V (8-detaturase, mammals)	0	0	0	0	0	0	0	0	0	0	0	0	8.29682e-07	0	1.29246e-06	0	0	2.5254e-06	0	1.89066e-06	0	0	4.99334e-06	0	0.0164732
PWY-7726: (4Z,7Z,10Z,13Z,16Z)-docosapentaenoate biosynthesis (6-desaturase)	0	0	0	0	0	0	0	0	0	0	0	0	9.10257e-07	0	1.5923e-06	0	0	2.81894e-06	0	2.03585e-06	0	0	5.25943e-06	0	0.0164732
PWY-8011: L-serine biosynthesis II	0	0	0	0	0	0	0	0	0	0	0	0	7.57304e-07	0	3.28297e-06	0	2.16816e-06	7.89044e-07	2.73814e-06	0	0	0	1.84057e-06	2.96116e-06	0.00285559
PWY-8041: ultra-long-chain fatty acid biosynthesis	0	0	0	0	0	0	0	0	0	0	0	0	1.04381e-06	0	1.71004e-06	0	0	3.05431e-06	0	2.18909e-06	0	0	5.30106e-06	0	0.0164732
TYRFUMCAT-PWY: L-tyrosine degradation I	0	0	0	0	0	0	0	0	0	0	0	0	0	0	0	0	0	0	8.4163e-07	1.34396e-06	0	0	1.08543e-06	0	0.0788056
PWY-8173: anteiso-branched-chain fatty acid biosynthesis	0	0	0	0	0	0	0	0	0	0	0	0	2.21794e-05	1.54636e-05	6.59636e-06	0	0	3.3325e-05	2.85559e-05	1.7906e-05	1.03105e-05	0	4.11327e-05	0	0.00108433
PWY-8174: odd iso-branched-chain fatty acid biosynthesis	0	0	0	0	0	0	0	0	0	0	0	0	2.21794e-05	1.54636e-05	6.59636e-06	0	0	3.3325e-05	2.85559e-05	1.7906e-05	1.03105e-05	0	4.11327e-05	0	0.00108433
PWY-8175: even iso-branched-chain fatty acid biosynthesis	0	0	0	0	0	0	0	0	0	0	0	0	2.21794e-05	1.54636e-05	6.59636e-06	0	0	3.3325e-05	2.85559e-05	1.7906e-05	1.03105e-05	0	4.11327e-05	0	0.00108433
VALSYN-PWY: L-valine biosynthesis	1.99766e-05	2.78313e-05	4.00952e-05	3.62986e-05	4.44573e-05	0.000151078	4.54071e-05	3.89438e-05	0.000193368	3.40767e-05	4.40254e-05	2.68271e-05	5.02122e-05	3.72222e-05	3.64265e-05	5.17671e-05	3.94012e-05	6.98626e-05	5.51152e-05	4.73529e-05	5.63979e-05	4.22479e-05	8.04411e-05	3.5611e-05	0.159973

## Sheet: Table S5
CAZy families	DHSH10	DHSH11	DHSH12	DHSH1	DHSH2	DHSH3	DHSH4	DHSH5	DHSH6	DHSH7	DHSH8	DHSH9	EHSH10	EHSH11	EHSH12	EHSH1	EHSH2	EHSH3	EHSH4	EHSH5	EHSH6	EHSH7	EHSH8	EHSH9	Dacha_mean	Ercha_mean	log2(fc)	PValue	FDR
AA1	0.00362573	0.00095406	0.00357507	0.00164264	0.00104192	0.0199771	0.00188807	0.00181436	0.0194274	0.0016902	0.00201728	0.00150263	0.00053122	0.00024255	0.00035493	5.71e-05	0.00013887	0.00066264	0.00039784	0.0005994	0.00038598	0.00024804	0.00202246	0.0001262	0.00492971	0.0004806	-3.3586	4.96e-05	0.00024975
AA10	0.00026799	0.00026681	0.00066652	0.00028226	0.00053047	0.00502786	0.00075507	0.0006868	0.00495273	0.00056082	0.00085094	0.00043105	0.00018396	0.00010803	6.78e-05	0.00020392	0.00019085	0.00057886	0.00026315	0.0003007	7.09e-05	0.00033005	0.00064312	4.52e-05	0.00127328	0.00024888	-2.355	0.00111458	0.0034253
AA14	1.12e-05	6.03e-05	3.79e-05	4.68e-05	3.03e-05	0.00027779	7.28e-05	2.97e-05	0.0002895	1.51e-05	3.7e-05	2.5e-05	5.75e-05	0.00052924	7.72e-05	6.63e-05	5.13e-05	0.00021246	9.37e-05	6.42e-05	0.00013962	0.00015746	0.0004224	1.47e-05	7.78e-05	0.00015717	1.0148	0.0332414	0.0481427
AA15	9.27e-06	5.49e-06	3.72e-05	0	4.37e-05	9.13e-05	1.7e-06	1.31e-05	0.00020965	1.48e-06	3.96e-05	3.61e-05	7.28e-05	6.3e-05	9.99e-05	3.42e-05	2.78e-05	6.18e-05	0.00012012	0.00020404	0.00014205	2.53e-05	0.00026635	3.74e-05	4.07e-05	9.62e-05	1.2409	0.0204892	0.032679
AA3	6.66e-06	3.28e-06	7.25e-06	1.85e-05	2.02e-05	0.00012022	1.35e-05	1.75e-05	9.93e-05	2.26e-05	0.00012404	7.74e-06	9.23e-05	5.85e-05	8.03e-05	2.69e-05	1.79e-05	0.00025744	0.00029425	0.00017545	2.13e-05	0.00011467	0.00046664	1.63e-05	3.84e-05	0.00013516	1.8155	0.0172712	0.0286338
AA5	0.032454	0.0376786	0.0274179	0.0335381	0.0321348	0.010251	0.0300421	0.0329394	0.0106514	0.0358099	0.0255525	0.0380113	0.0510481	0.0523511	0.0509499	0.0567239	0.0498067	0.0458265	0.0493746	0.0520449	0.052908	0.0495564	0.0402348	0.0527342	0.0288734	0.0502966	0.8007	7.4e-07	7.17e-06
AA7	0	0	0	0	3.52e-06	9.34e-06	0	0	9.33e-05	7.07e-06	3.56e-06	0	3.37e-05	7.7e-06	7.04e-05	1.52e-05	1.1e-05	7.08e-05	0.00011074	9.15e-05	1.13e-05	3.3e-06	0.00013009	0	9.73e-06	4.63e-05	2.2505	0.00394989	0.00904884
AA9	7.34e-05	0.00011969	7.95e-05	8.94e-05	0.00032673	0.00046415	0.00040213	7.27e-05	0.00061543	0.00013966	0.00022938	0.000113	0.00074425	0.0005819	0.00058975	0.00011705	0.00056066	0.00170327	0.00132488	0.00160866	0.00088231	0.00074996	0.0040435	0.00014554	0.0002271	0.00108764	2.2598	0.00049553	0.00173437
CBM0	0.00064596	0.00054056	0.00077924	0.00051378	0.00066117	0.0037851	0.00097866	0.00062123	0.00314341	0.00115197	0.00097679	0.00045957	3.82e-05	3.31e-06	2.45e-05	1.12e-05	0.00011525	7.87e-05	7.88e-05	0.00024288	7.47e-05	0.00013493	0.00028913	0	0.00118812	9.1e-05	-3.7072	7.4e-07	7.17e-06
CBM1	0.00033341	0.00022704	0.00030677	0.00049466	0.000381	0.00149591	0.00071182	0.00044579	0.00155762	0.00115582	0.00047311	0.00020079	0.00169715	0.00073409	0.00181578	0.00029799	0.00085786	0.00310357	0.00384928	0.00196615	0.00077544	0.00091935	0.00497663	0.000411	0.00064865	0.00178369	1.4594	0.012094	0.0224094
CBM10	0.00089168	0.00059735	0.00107549	0.00051586	0.00112013	0.00320737	0.00102888	0.00133115	0.00168179	0.00084592	0.00115229	0.00043654	0.00045057	2.29e-05	4.3e-05	1.84e-05	0.00010177	0.0002074	0.00014702	0.00012479	0.00012614	3.51e-05	0.00056149	7.28e-06	0.00115704	0.00015382	-2.9111	5.18e-06	4.35e-05
CBM14	0.00015266	0.00017878	0.00013164	0.00017159	0.00023305	0.00092274	0.0003657	0.00020274	0.00125417	0.00026072	0.00028142	0.0001106	0.00102353	0.00041804	0.00082332	0.00027304	0.000446	0.0014594	0.00122816	0.00147415	0.00078656	0.00053635	0.00402123	0.00017656	0.00035548	0.00105553	1.5701	0.00451305	0.00980422
CBM16	0.0171106	0.0154344	0.0223588	0.0183336	0.022867	0.00307365	0.02116	0.0168259	0.00359039	0.0136621	0.0217461	0.0152389	0.00034779	0.00035341	0.00023188	3.23e-05	6.67e-05	0.00126111	0.00041901	0.00050089	0.00032005	0.00041746	0.00115118	0.00024685	0.0159501	0.00044572	-5.1613	7.4e-07	7.17e-06
CBM18	0.0258457	0.0277123	0.023983	0.0266941	0.025578	0.0297724	0.024908	0.0266934	0.0309135	0.0273181	0.0225128	0.0282371	0.0370547	0.036113	0.0379584	0.0305247	0.0321502	0.0421827	0.0396099	0.0367175	0.0357604	0.0349225	0.0450255	0.0347669	0.0266807	0.0368989	0.4678	1.48e-06	1.33e-05
CBM19	0.00128551	0.00045794	0.0018087	0.00087234	0.00050705	0.00344169	0.0012604	0.00114538	0.00331723	0.00070456	0.00146434	0.00070345	0.00029114	0.00019331	0.00037186	5.84e-05	0.00043584	0.00095609	0.00054829	0.00060196	0.00018728	0.00044187	0.0012388	0.00013866	0.00141405	0.00045529	-1.635	0.00049553	0.00173437
CBM2	0.0125892	0.0100373	0.0170618	0.0118193	0.0148378	0.0230314	0.0144125	0.0122945	0.0293294	0.0107971	0.0159674	0.00937579	0.00560443	0.00302689	0.0036637	0.00263239	0.00292939	0.0122111	0.00943636	0.0060336	0.00442727	0.00424274	0.0134005	0.00113884	0.0151294	0.00572893	-1.401	0.00014422	0.00062662
CBM20	0.00013947	0.0001361	0.00017672	0.00055646	0.00027575	0.00121996	0.00045919	0.00014982	0.0010363	0.00024658	0.00050201	0.00072431	0.00158193	0.0008281	0.00112614	0.00024433	0.00058114	0.00249184	0.00134367	0.0016586	0.0007251	0.00131611	0.00623374	0.00020578	0.00046856	0.00152804	1.7054	0.00451305	0.00980422
CBM21	0	0	0	0	0	0	0	0	0	0	0	0	0	0	2.66e-05	0	0	0	2.71e-05	2.63e-05	0	2.47e-05	0.00021124	0	0	2.63e-05	6.0255	0.0164732	0.0286338
CBM22	0.0005608	0.00043738	0.00100544	0.00056159	0.00041958	0.00265198	0.00066174	0.00065919	0.00225896	0.00059599	0.00067662	0.00039795	0.00037317	0.00040867	0.0003578	3.52e-05	0.00024305	0.00087032	0.00110391	0.00044544	0.00042951	0.00041488	0.001458	9.53e-05	0.00090727	0.0005196	-0.8041	0.0387211	0.0554416
CBM23	8.05e-06	0.00019965	0.00032482	0.00030732	0.00059337	0.00432933	0.00079363	0.00055949	0.0267837	0.00031092	0.00023042	8.83e-05	0.00012754	2.1e-05	3.68e-05	3.67e-05	0.00015419	0.00036974	0.00011823	0.00011318	7.29e-05	0.00012502	0.00636118	7.56e-06	0.00287741	0.00062867	-2.1944	0.0204892	0.032679
CBM24	1.51e-06	5.26e-06	3.41e-05	8.76e-06	3.25e-06	0.0001136	4.91e-05	3.29e-05	0.00014807	1.28e-05	4.69e-05	6.62e-05	0.00016413	2.69e-05	0.00030691	3.73e-05	3.67e-05	0.00062164	0.0004202	0.00029505	0.00028146	0.00017447	0.00054173	8.78e-05	4.35e-05	0.00024952	2.5188	0.00143261	0.0040202
CBM25	8.83e-05	8.66e-05	3.22e-05	0.00018391	0.00016566	0.00060717	0.00028503	0.00040406	0.00023522	0.00022936	0.00010955	0.00015787	0	0	0	0	0	0	0	0	0	0	0	0	0.00021541	0	-9.0579	1.03e-05	7.19e-05
CBM26	0.00073932	0.00134724	0.00057058	0.00017389	0.00047869	0.00139403	0.0001689	0.00252037	0.00065826	0.00107552	0.00028545	0.00012904	8.47e-05	5.08e-05	0	3.84e-05	4.1e-05	0.00022765	0.00028373	0.00035173	0.00023706	0.00043863	0.00051792	6.84e-05	0.00079511	0.000195	-2.0277	0.00291403	0.00706093
CBM3	7.49e-05	2.59e-05	0.00036556	9.01e-05	0.00017258	0.00101096	7.95e-05	3.42e-05	0.00067511	4.65e-05	8.91e-05	2.15e-05	0.00033646	0.00024507	0.00022839	0.00011557	0.00010068	0.00114349	0.00070643	0.00054415	0.00028374	0.00030552	0.00125096	9.17e-05	0.00022383	0.00044601	0.9947	0.0144925	0.0257191
CBM31	4.41e-06	0	0	2.46e-05	0	0.00028488	1.68e-05	8.19e-05	0.00085697	1.39e-05	0	3.76e-05	0.00017404	0.0001374	0.00015458	5.98e-05	8.75e-05	0.00030295	0.00037396	0.00010191	8.59e-05	0.00024581	0.00059129	2e-05	0.00011009	0.0001946	0.8218	0.00713377	0.0144977
CBM32	0.00988354	0.0047474	0.013965	0.00567411	0.00428495	0.0338767	0.00737395	0.0073178	0.032351	0.00694279	0.00869354	0.00528038	0.00352888	0.00120546	0.00239441	0.00099641	0.0011989	0.0067807	0.00495307	0.00409456	0.00286358	0.00244873	0.00840582	0.00070899	0.0116993	0.00329829	-1.8266	0.00027439	0.00108042
CBM34	0.015042	0.00686627	0.0196738	0.00786725	0.00781526	0.0600115	0.0123864	0.0137611	0.0471444	0.0114245	0.0131411	0.00857509	0.00128857	0.00077632	0.00108131	0.00011185	0.00031222	0.00184267	0.00140607	0.00098336	0.00063294	0.00099708	0.00502742	0.00029452	0.0186424	0.00122953	-3.9224	7.4e-07	7.17e-06
CBM35	0.00268198	0.00305678	0.00293533	0.0019124	0.00373648	0.0132958	0.00434481	0.00329231	0.0111334	0.00510304	0.00458078	0.00157111	0.00093398	0.00030881	0.0006407	0.00030729	0.00047126	0.00163302	0.00086875	0.0008248	0.00088914	0.00062668	0.00274647	0.00019744	0.00480368	0.0008707	-2.4639	8.88e-06	6.58e-05
CBM4	0.0001405	5.99e-05	8.89e-05	6.96e-05	3.9e-05	8.35e-05	3.13e-05	0.00011199	0.00030117	2.92e-05	6.12e-05	5.91e-05	3.94e-05	9.88e-06	2.5e-05	1.4e-05	1.34e-05	6.11e-05	6.95e-05	3.81e-05	3.35e-05	3.55e-05	0.00011864	2.1e-05	8.96e-05	3.99e-05	-1.1667	0.0144925	0.0257191
CBM40	0	0	0	0	0	0	4.85e-06	0	0	0	0	0	3.4e-05	0	1.68e-05	0	7.76e-06	1.5e-05	0	7.85e-06	0	0	0	0	4.04e-07	6.78e-06	4.0691	0.0484642	0.0636315
CBM41	0.0099819	0.00901407	0.0128122	0.0104364	0.0133837	0.00278272	0.0129756	0.0097638	0.00277583	0.0077663	0.0127702	0.00868601	2.95e-05	4.89e-05	0.00013108	1.09e-05	4.93e-05	0.00016884	0.00025222	8.57e-05	4.35e-05	1.16e-05	0.00032194	5.21e-05	0.00942906	0.00010047	-6.5523	7.4e-07	7.17e-06
CBM42	7.76e-05	0.00011409	0.00015986	7.96e-05	0.0001764	0.00051922	0.00025848	0.00015275	0.00038923	0.00026171	0.00017308	9.43e-05	3.79e-05	1.41e-05	6.51e-05	2.55e-05	0	3.09e-05	3.44e-05	6.16e-05	8.36e-06	4.26e-05	0.00016999	1.31e-05	0.00020469	4.2e-05	-2.2863	2.22e-05	0.00013402
CBM43	0.00054879	0.00034884	0.00107047	0.00253098	0.00102017	0.00197029	0.00267967	0.00182991	0.00265224	0.00091522	0.0032704	0.00109302	0.00533007	0.00254463	0.00507781	0.00045021	0.00388408	0.0135595	0.00479083	0.00619106	0.00337088	0.00405399	0.0253345	0.00194229	0.00166083	0.00637749	1.9411	0.00143261	0.0040202
CBM48	0.173041	0.181612	0.166751	0.178295	0.179117	0.166389	0.166994	0.180856	0.161813	0.192178	0.161985	0.189928	0.211363	0.21992	0.225847	0.242769	0.211613	0.225601	0.217969	0.207365	0.226127	0.210738	0.199657	0.221526	0.174913	0.218374	0.3202	7.4e-07	7.17e-06
CBM49	4.13e-06	4.23e-06	2.9e-05	4.96e-05	1.3e-05	0.00010189	5.84e-05	1.74e-05	0.00011495	1.5e-05	4.5e-05	1.01e-05	0.0001069	5.92e-05	0.00014826	4.3e-05	7.2e-05	0.00020993	0.00014102	0.0001317	7.82e-05	7.03e-05	0.0002445	2.48e-05	3.86e-05	0.00011082	1.5231	0.00182978	0.005012
CBM5	0.0619701	0.0701043	0.0491426	0.0693973	0.0589753	0.0322354	0.0567571	0.0636252	0.0350924	0.0674598	0.0532377	0.0717917	0.0975726	0.107214	0.100702	0.101651	0.0998905	0.0831586	0.0989916	0.0959685	0.0976492	0.0987457	0.0724927	0.103181	0.0574824	0.0964348	0.7464	7.4e-07	7.17e-06
CBM50	0.243785	0.256545	0.220088	0.2408	0.222252	0.188292	0.229269	0.23739	0.168293	0.249564	0.237546	0.256414	0.274495	0.275152	0.269441	0.250433	0.30465	0.246126	0.262101	0.279474	0.266623	0.291616	0.239642	0.29282	0.229186	0.271048	0.242	0.0001028	0.00046262
CBM51	1.63e-05	6.54e-06	2.16e-05	4.38e-05	5.57e-06	8.86e-05	3.35e-05	2.31e-05	0.00014848	8.48e-06	1.48e-05	4.63e-06	5.67e-05	3.18e-05	8.1e-05	2.62e-05	3.92e-05	0.00017684	5.8e-05	5.73e-05	3.74e-05	4.02e-05	0.00017354	1.32e-05	3.46e-05	6.59e-05	0.9299	0.0241843	0.0362764
CBM56	0	0.00022795	0.00019013	0	7.04e-05	7.34e-05	5.72e-05	0.00013166	0.00022599	0.00019931	0	0.00014431	0	0	0	0	0	0	0	0	0	0	0	0	0.00011003	0	-8.0887	0.00038339	0.00146386
CBM57	1.66e-05	3.94e-05	6.02e-05	7.39e-06	5.94e-05	0.00016037	0.00013257	1.09e-05	0.00014603	4.76e-05	4.19e-05	2.64e-05	0	0	0	0	0	0	0	0	8.93e-06	0	5.36e-06	0	6.24e-05	1.19e-06	-5.7114	2.39e-05	0.00013704
CBM6	0.00108839	0.00055919	0.0012651	0.00095214	0.00059948	0.0035008	0.00101407	0.00062657	0.00351902	0.00123517	0.00146765	0.00046857	0.0004293	0.00011704	0.00020156	5.82e-05	0.00014966	0.00076467	0.00074166	0.00038954	0.0007187	0.00025188	0.0010161	6.83e-05	0.00135801	0.00040888	-1.7317	0.00111458	0.0034253
CBM64	0.00016523	0	4.17e-05	0	4.07e-05	2.77e-05	4.9e-05	0	0	0	0.0003826	0	0	0	0	0	0	0	0	0	0	0	0	0	5.89e-05	0	-7.1874	0.0070541	0.0144977
CBM67	8.63e-05	0.00016301	2.14e-05	0.00012572	2.79e-05	0.00049607	0.00013652	0.00024469	0.00075555	8.98e-05	7.66e-05	3.53e-05	0.00034286	0.0002222	0.00010229	9.01e-05	0.00014439	0.0006708	0.00056137	0.00056501	0.000602	0.00026538	0.0009813	0.00013918	0.00018824	0.00039057	1.053	0.0172712	0.0286338
CBM70	0	0	0.00029473	0	0.00012259	0.00231139	7.07e-05	0.00037707	0.0153539	0	4.16e-05	0	0	0	0	0	0	0	0	0	0	0	0.00197207	0	0.00154767	0.00016434	-3.2353	0.019337	0.0316423
CBM8	0	0	0	3.02e-05	0	3.4e-05	7.57e-05	0	4.79e-06	2.99e-06	0.00013527	0.00014971	0.00035323	0.00010584	0.00027826	3.61e-05	0.00021651	0.00040484	6.63e-06	5.73e-06	0	0	0.00040383	5.98e-05	3.61e-05	0.0001559	2.1123	0.0437415	0.0605652
CBM82	0	3.81e-05	0.00013236	0	1.92e-05	2.77e-05	7.44e-05	0	0	9.15e-05	2.19e-05	3.84e-05	0	0	0	0	0	0	0	0	0	0	0	0	3.7e-05	0	-6.515	0.00108433	0.0034253
CBM87	0.00075275	0.00068743	0.00087101	0.00049481	0.00100942	0.0036908	0.00132971	0.00084696	0.00292841	0.0013417	0.00116055	0.0003719	7.17e-05	3.43e-05	0.00011659	1.93e-05	7.8e-06	0.00017953	0.00022427	0.00041553	0.00071262	0.0003021	0.0003088	8.28e-06	0.00129045	0.00020007	-2.6893	8.88e-06	6.58e-05
CBM91	0.0378741	0.034416	0.0446283	0.0361435	0.0464696	0.0401796	0.0441241	0.0378307	0.0366507	0.0305043	0.051935	0.0315508	0.00247237	0.00079568	0.00137601	0.00087412	0.00118557	0.00394278	0.00229041	0.00243358	0.00163026	0.00179388	0.00666412	0.00051007	0.0393589	0.00216407	-4.1849	7.4e-07	7.17e-06
CE0	0.00016412	1.82e-05	9.04e-05	0.00021546	0.00017336	0.0003962	8.79e-05	0.000119	0.00041448	3.89e-05	0.00013827	0.00012884	1.8e-05	7.52e-06	2.14e-05	1.89e-05	3.38e-05	6.72e-05	2.58e-05	7.6e-06	3.21e-05	7.36e-06	0.0001652	0	0.00016543	3.37e-05	-2.2937	0.00049553	0.00173437
CE12	5.1e-06	0	0	0	0	4.28e-05	0	0	0.00014404	5.68e-06	0	0	3.66e-05	5.56e-06	0	3.33e-05	3.29e-05	5.74e-05	5.75e-05	4.48e-05	2.16e-05	3.79e-05	6.21e-05	1.4e-05	1.65e-05	3.36e-05	1.0304	0.00831574	0.0163716
CE4	0.00122653	0.00086022	0.00144569	0.00089654	0.00145472	0.0043873	0.00127728	0.00079216	0.00332701	0.00140111	0.00239432	0.00077316	0.00053581	0.0001635	0.00012152	0.00013587	4.11e-05	0.00055256	0.00035096	0.00041053	0.00012905	0.00022428	0.00153081	0.00010973	0.00168634	0.00035881	-2.2326	7.17e-05	0.00033479
CE6	2.89e-06	0	0	8.51e-06	0	0	1.89e-06	0	5.14e-06	1.61e-05	3.24e-06	0	1.36e-05	6.21e-06	1.02e-05	0	3.01e-06	0	2.15e-05	2.48e-05	2.19e-05	6e-06	1.76e-05	2.58e-06	3.15e-06	1.06e-05	1.7541	0.0235412	0.0357372
GH1	0.0424108	0.0436448	0.0389914	0.0431005	0.0442738	0.026878	0.0406151	0.0410111	0.0267128	0.0454249	0.0392669	0.0436816	0.0476726	0.0454488	0.0439712	0.0527561	0.0498015	0.042961	0.0428865	0.0472708	0.0468553	0.0463175	0.0389619	0.0471698	0.0396676	0.0460061	0.2139	0.00291403	0.00706093
GH10	1.72e-05	5e-06	9.19e-06	1.71e-05	1.58e-06	0.00072835	2.71e-06	0	4.7e-05	1.57e-06	6.4e-06	0	4.02e-05	1.5e-06	0.0001024	5.49e-06	1.22e-05	0.00088313	6.73e-05	0.00045612	1.14e-05	2.96e-05	0.00017757	1.49e-05	6.97e-05	0.00015015	1.1077	0.0403606	0.0565049
GH115	0.020762	0.0229278	0.0169798	0.0227837	0.0209394	0.00662637	0.0180663	0.0211626	0.00732683	0.0229005	0.0165564	0.0261211	0.0328378	0.0363536	0.0360075	0.0383488	0.0350926	0.03402	0.0343257	0.0331531	0.0345486	0.0335405	0.0267782	0.0364544	0.0185961	0.0342884	0.8827	7.4e-07	7.17e-06
GH133	0.044074	0.0439329	0.0439656	0.0433722	0.0467736	0.045179	0.0431789	0.0441513	0.045385	0.0466312	0.0419151	0.044958	0.0471076	0.0455689	0.045668	0.0538193	0.0458047	0.0447219	0.0443684	0.0472572	0.0484989	0.0456435	0.0406219	0.046726	0.0444597	0.0463172	0.059	0.0172712	0.0286338
GH135	5.79e-05	6.59e-05	0.00021547	7.49e-05	0.00021847	0.00063694	0.00017442	0.00024445	0.00076303	0.0001979	0.00017241	9.48e-05	0	3.31e-06	0	0	0	0	0	3.33e-06	1.48e-06	0	0	0	0.00024305	6.77e-07	-8.4886	2.23e-05	0.00013402
GH141	2.22e-06	6.55e-06	0	2.17e-06	0	4.12e-05	1.41e-06	1.54e-06	8.18e-05	2.48e-06	2.47e-06	2.95e-06	3.53e-05	1.56e-05	2.57e-05	3.76e-05	1.04e-05	8.39e-05	5.71e-05	2.33e-05	3.41e-05	1.58e-05	7.34e-05	2.59e-06	1.21e-05	3.46e-05	1.5184	0.00425642	0.00957694
GH15	2.35e-05	9e-05	3.13e-05	8.45e-05	1.88e-05	7.88e-05	8.85e-05	4.87e-05	0.00017439	4.21e-05	7.97e-05	1.97e-05	0.00026688	7.21e-05	0.00015849	8.28e-05	8.31e-05	0.00019521	0.00013839	0.00016606	4.43e-05	0.00017133	0.00052991	1.67e-05	6.5e-05	0.00016044	1.3035	0.044902	0.0608892
GH16	0	0	0	0	2.77e-05	1.9e-05	0	0	0.00093529	3.07e-05	0	0	0.00034996	6.39e-05	0	0	0.00015035	0.00014223	3.43e-05	0.00104392	4.66e-05	0	0.00082233	0	8.44e-05	0.00022113	1.3898	0.044942	0.0608892
GH17	3.87e-05	7.08e-05	6.07e-05	8.27e-05	9.37e-05	0.00081528	0.00013413	6.63e-05	0.00065659	8.95e-05	0.00014296	8.04e-05	0.00058498	0.00016234	0.00037694	0.000129	0.00049725	0.00122785	0.00063402	0.00128237	0.00033717	0.00041153	0.00274027	0.00012431	0.00019431	0.000709	1.8674	0.00291403	0.00706093
GH19	0.00013267	0.00035435	0.00011014	0.00014244	0.00028101	0.00145712	0.00016431	0.00048691	0.0019012	0.00015659	0.00049673	0.00018495	0.00117548	0.00062052	0.00055809	0.00019982	0.00032833	0.0017078	0.00099637	0.00098125	0.00100837	0.00050192	0.00329593	0.00040143	0.00048904	0.00098128	1.0047	0.0144925	0.0257191
GH2	0.00319222	0.00179937	0.0037051	0.00200599	0.00239509	0.0159439	0.00327478	0.00319887	0.0152815	0.00339538	0.00373644	0.00173541	0.00062852	0.00012778	0.00057735	0.00024662	0.00018305	0.00081594	0.00043753	0.00091546	0.00058148	0.00049845	0.0017229	7.12e-05	0.00497201	0.00056719	-3.1319	7.4e-07	7.17e-06
GH20	0	0	0	6.38e-06	0	5.86e-06	2.72e-05	0	0.00033095	0	0	0	6.16e-05	0	1.99e-05	7.05e-06	2.13e-05	0.0001434	1.28e-05	2.16e-05	2.2e-05	0	0.00010443	0	3.09e-05	3.45e-05	0.1609	0.0484811	0.0636315
GH28	4.45e-05	3.86e-05	3.22e-05	5.71e-05	9.46e-06	0.00020215	1.59e-05	0.00012409	9.16e-05	0.00014215	0	0	0.00038505	0.00050465	0.00030192	0	4.06e-05	0.00044504	0.00029389	0.00139815	0.00017758	0.00017748	0.00233418	0.00013483	6.31e-05	0.00051611	3.0309	0.00352106	0.00837083
GH32	0.00022047	0.00020821	0.00056121	0.00021145	0.00039488	0.00183	0.00042406	0.00047018	0.00128796	0.00044305	0.00065315	0.00019855	0.00018075	5.34e-05	2.38e-05	0	0	0.00021078	0.0001	1.12e-05	9.33e-05	6.62e-05	0.00039698	1.87e-05	0.00057526	9.63e-05	-2.5792	0.00019553	0.00082124
GH33	0	3.46e-06	0	6.87e-06	0	5.42e-05	2.31e-06	0	0.00027457	0	0	0	3.32e-05	0	1.23e-05	7.6e-06	2.94e-05	0.00014131	5.22e-05	1.13e-05	2.66e-05	1.83e-05	7.46e-05	1.26e-05	2.85e-05	3.5e-05	0.2969	0.0114316	0.0214982
GH35	0	0	0	0	0	0	0	0	1.41e-05	4.61e-06	1.4e-05	0	1.47e-05	0	2.92e-05	0	0	3.95e-05	2.06e-05	1.79e-05	1.4e-05	8.69e-06	6.53e-05	0	2.73e-06	1.75e-05	2.6818	0.0167606	0.0286338
GH43	1.15e-05	5.7e-06	0	0	0	3.17e-05	0	0	3.74e-05	0	6.52e-06	0	4.14e-05	1.89e-05	6.83e-06	6.25e-06	0	9.78e-05	4.33e-05	2.54e-05	5.35e-05	0	5.83e-05	5.27e-06	7.74e-06	2.97e-05	1.9432	0.0224211	0.0345097
GH47	2.93e-05	3.26e-05	7.94e-05	0.00013432	8.74e-06	0.0001725	2.37e-05	0	0.00011536	0.00017146	0.00010549	0	0.00043893	0.00024096	0.00019764	0.00019887	0.00011916	0.00077285	0.00038596	0.00066995	0.00019093	0.00026267	0.00122884	8.5e-05	7.27e-05	0.00039931	2.4567	0.00024544	0.0009976
GH5	0	0.00013098	4.42e-06	6e-06	0.00083746	1.88e-05	1.2e-05	0	7.97e-05	1.36e-05	0.00010867	0	0.00027381	2.29e-05	0.0002049	0	0.00024754	0.0002679	0.0002729	0.00021114	0.00015491	0.0006272	0.00170269	9e-05	0.00010097	0.00033966	1.7502	0.00777694	0.0155539
GH53	0	2.53e-05	0	0	0	3.17e-05	3.02e-05	0	2.48e-05	1.81e-05	0	0	0	3.63e-05	9.81e-06	2.72e-05	3.9e-05	0.00012919	2.07e-05	5.64e-05	6.34e-05	6.64e-05	0.00015842	0	1.08e-05	5.06e-05	2.2216	0.00988945	0.0191703
GH55	0	0	0	0	0	0	1.11e-05	0	0	0	0	8.03e-06	3.22e-05	1.78e-05	9.63e-06	0	0	8.19e-05	7.11e-05	0	0	8.76e-06	0.00010526	0	1.59e-06	2.72e-05	4.0938	0.0220176	0.0345097
GH65	2.86e-06	0	1.24e-05	2.8e-06	7.12e-06	3.29e-05	9.17e-07	0	8.01e-05	4.79e-06	6.92e-06	0	1.32e-05	1.03e-05	1.46e-05	1.27e-05	7.16e-06	1.72e-05	1.96e-05	3.04e-05	1.17e-05	1.74e-05	6.71e-05	1.26e-06	1.26e-05	1.86e-05	0.5619	0.0224587	0.0345097
GH68	0.0001056	2.12e-05	0.00030455	5.87e-05	0.00010215	0.00029557	0.00012044	0.00010691	0.00015527	0.00011792	0.00015088	0.00015396	0	0	0	0	0	0	0	0	0	0.00011691	0	0	0.0001411	9.74e-06	-3.8562	5.41e-05	0.00026201
GH7	0	0	0	0	0	4.63e-05	2.06e-05	0	0	1.1e-05	0	0	5.86e-05	0	4.58e-05	2.17e-05	9.06e-06	8.91e-05	6.09e-05	3.65e-05	6.86e-06	3.76e-05	0.00010517	7.58e-06	6.49e-06	3.99e-05	2.6199	0.002242	0.00601046
GH70	0.00283488	0.00182282	0.00424102	0.00181389	0.00228556	0.00907725	0.00319564	0.00337347	0.00687328	0.00279051	0.00354066	0.00193717	7.06e-05	0.00015993	3.98e-05	4.35e-06	0.00013491	0.00027492	0.00021816	0.00012034	0.00010646	8.95e-05	0.00055584	5.16e-06	0.00364885	0.00014833	-4.6205	7.4e-07	7.17e-06
GH78	0.00011445	8.95e-05	0.00025673	0.00033814	0.00029298	0.0008461	0.00043746	0.00021055	0.00070605	0.00018421	0.00034591	6.97e-05	0.00075866	0.0005442	0.00060795	5.44e-05	0.00020604	0.00227285	0.0011385	0.00087873	0.00050068	0.00048857	0.00193214	0.00029137	0.00032432	0.00080617	1.3137	0.0332414	0.0481427
GH81	4.34e-06	0	0	0	2.42e-06	2.17e-06	1.41e-06	0	1.18e-05	0	4.85e-06	0	1.53e-05	0	1.52e-05	2.35e-06	5.12e-06	9.09e-05	1.61e-05	2.31e-05	5.48e-06	8.94e-06	0.00014875	0	2.25e-06	2.76e-05	3.6174	0.00623635	0.0130963
GH85	0	0	0	0	0	0	0	0	0	0	0	0	0.00019878	1.54e-05	0	0	9.99e-05	1.51e-05	0	0.00018108	8e-06	0	0.00012222	0.00044366	0	9.03e-05	7.8044	0.00108433	0.0034253
GH95	9.86e-05	4.18e-05	0.00021739	0.00010536	0.00010287	0.00110707	0.00011751	0.00015382	0.00081293	0.00010983	0.00023971	7.52e-05	3.57e-05	7.99e-06	2.04e-05	1.41e-05	5.15e-06	5.02e-05	4e-05	1.33e-05	2.93e-05	3.6e-05	0.00014569	0	0.00026517	3.32e-05	-2.9998	4.96e-05	0.00024975
GT0	1.62e-05	4.49e-06	2.87e-05	3.79e-05	1.68e-05	0.00103245	0.00011019	1.2e-05	0.00169964	0.00019106	4.64e-05	1.47e-05	0.00052638	0.00019761	0.00019028	0.00035603	0.00027741	0.00139971	0.00085267	0.00052128	0.00074798	0.00035629	0.00121871	0.00022184	0.00026754	0.00057218	1.0967	0.00363662	0.00848546
GT101	0.0334827	0.0307392	0.0470634	0.0309666	0.0264257	0.00099907	0.0366557	0.0290005	0.00200912	0.00672608	0.0460331	0.0136596	0	0	0.00026243	0	0	0	0	0	0	0	0	0	0.0253134	2.19e-05	-10.1768	1.42e-05	9.41e-05
GT105	0	0	0	0	0	6.65e-06	2.26e-06	0	6e-06	0	0	0	0	0	8.07e-06	0	3.6e-06	1.09e-05	2.99e-05	3.7e-06	5.79e-06	7.17e-06	6.97e-06	0	1.24e-06	6.34e-06	2.3516	0.0254845	0.037777
GT114	0	0	3.49e-06	3.18e-06	0	0	0	0	5.69e-06	3.61e-06	3.64e-06	0	7.66e-06	1.39e-05	7.6e-06	0	0	3.44e-06	4.02e-06	6.97e-06	0	6.75e-06	3.61e-05	0	1.63e-06	7.2e-06	2.1401	0.0484811	0.0636315
GT15	0	0	0	0.00017229	6.5e-05	5.94e-05	9.52e-05	2.47e-05	9.64e-05	0	5.17e-05	5.04e-05	0.00046195	0.00017151	0.00010254	0	0.00016228	0.00033888	0.00074388	0.00023522	0.00112973	0.00037029	0.00117458	4.07e-05	5.13e-05	0.00041096	3.0032	0.00282314	0.00706093
GT2	0.105329	0.101701	0.11133	0.108107	0.115138	0.132056	0.112882	0.109699	0.129134	0.108344	0.103873	0.106163	0.0861542	0.0904772	0.0854193	0.0844616	0.0792797	0.0828208	0.0876151	0.0775271	0.0886685	0.0830913	0.080322	0.0836912	0.11198	0.0841273	-0.4126	7.4e-07	7.17e-06
GT24	1.1e-06	0	1.25e-05	0	2.47e-06	1.21e-05	2.8e-06	0	1.08e-05	0	7.24e-06	0	1.15e-05	4.65e-06	1.52e-05	1.19e-06	7.94e-06	3.73e-05	3.75e-05	1.38e-05	1.29e-05	2.48e-05	5.28e-05	3.85e-06	4.08e-06	1.86e-05	2.1887	0.0023318	0.00612099
GT31	4.97e-05	9.85e-05	2.51e-05	0.0001251	0.00011235	0.0009676	0.00040745	0.00015483	0.0014033	0.00012703	0.00016042	4.53e-05	0.00097832	0.00058944	0.00148595	0.00019267	0.00048316	0.00171795	0.00139851	0.00085144	0.0007201	0.00077874	0.00288178	0.00021094	0.00030639	0.00102408	1.7409	0.00111458	0.0034253
GT39	0	0	0	0	0	1.76e-05	1.68e-05	0	0	0	0	5.97e-06	0	2.97e-05	1.29e-05	0	2.45e-05	5.53e-05	2.86e-05	4.94e-05	5.75e-05	1.83e-05	0.00014285	1.01e-05	3.36e-06	3.58e-05	3.4101	0.00143579	0.0040202
GT41	1.72e-05	2.27e-05	6.2e-06	1.73e-05	9.58e-06	4.79e-05	7.52e-06	2.68e-05	6.64e-05	1.28e-05	1.35e-05	8.61e-06	3.39e-06	0	0	0	8.96e-06	1.83e-05	1.07e-05	9.24e-06	1.21e-05	1.19e-05	3.79e-05	5.13e-06	2.14e-05	9.8e-06	-1.1249	0.0402301	0.0565049
GT47	0.00021529	8.81e-05	9.82e-05	0.0003615	0.0003497	0.00097953	0.00049562	0.00017823	0.00064777	0.00021252	0.00026056	5.82e-05	0.00090957	0.00090738	0.00087119	7.3e-05	0.00053402	0.00229083	0.00144435	0.00096552	0.00061049	0.0007407	0.00264003	0.00018811	0.00032877	0.0010146	1.6258	0.0100445	0.0191759
GT48	2.69e-06	9.32e-07	4.64e-06	1.85e-06	6.12e-06	8.29e-06	1.88e-05	1.81e-06	1.65e-05	4.76e-06	1.05e-06	0	1.51e-05	4.01e-06	0.00015471	1.02e-05	1.2e-05	4.04e-05	0.00016769	3.06e-05	4.1e-05	1.37e-05	4.31e-05	4.73e-06	5.62e-06	4.48e-05	2.9938	0.00143261	0.0040202
GT77	2.07e-05	4.19e-05	3.5e-05	4.2e-05	6.6e-05	0.00016148	0.0001335	4.11e-05	9.63e-05	7.33e-06	9.38e-05	2.29e-05	0.00015199	9.51e-05	0.00019005	2.62e-05	8.97e-05	0.00034581	0.00020075	0.00027629	9.8e-05	0.00015279	0.00058336	4.75e-05	6.35e-05	0.00018813	1.5669	0.00555959	0.011873
GT8	3.05e-05	0	0	0	0	0	0	0	1.19e-05	0	0	0	8.81e-05	0.00052198	0.00166895	3.38e-05	4.32e-05	0.00019329	0.00021245	0.00036512	1.82e-05	2.47e-05	0.00033886	1.45e-05	3.53e-06	0.0002936	6.3767	4.05e-05	0.00022166
GT80	0.0174568	0.0143029	0.0224224	0.0173682	0.020983	0.0193628	0.0230452	0.0164819	0.0175775	0.0155347	0.0230468	0.0144623	0.00117128	0.00037211	0.0008341	0.00014221	0.00032966	0.00143624	0.00089272	0.00101637	0.00077514	0.00082347	0.0024259	0.00038272	0.0185037	0.00088349	-4.3885	7.4e-07	7.17e-06
